# Supplementary material for: Transcriptome analysis of fungicide-responsive gene expression profiles in two Penicillium italicum strains with different response to the sterol demethylation inhibitor (DMI) fungicide prochloraz
Source: BMC Genomics. 2020 Feb 12;21:156. doi: 10.1186/s12864-020-6564-6 (PMC7017498; doi:10.1186/s12864-020-6564-6)
Supplement: Supplementary file 2 — Additional file 2: Table S1. EC50 values of Pi-R and Pi-S against the fungicides belonging to DMI, benzimidazole and phenylpyrrole classes. [file 12864_2020_6564_MOESM2_ESM.xls]

## Sheet: Sheet1
Table S1 EC50 values of Pi-R and Pi-S against the fungicides belonging to DMI, benzimidazole and phenylpyrrole classes.
P. italicum strain	fungicide	fungicide class	EC50 (mg/L)
Pi-R	Prochloraz	DMI	30.2 ± 1.5
	Imazalil	DMI	14.2 ± 1.9
	Triadimefon	DMI	1103.8 ± 90.4
	Carbendazim	Benzimidazole	1.73 ± 0.08
	Benomyl	Benzimidazole	2.07 ± 0.07
	Fludioxonil	Phenylpyrrole	0.024 ± 0.003
Pi-S	Prochloraz	DMI	0.007 ± 0.002
	Imazalil	DMI	0.022 ± 0.003
	Triadimefon	DMI	28.3 ± 2.8
	Carbendazim	Benzimidazole	0.22 ± 0.03
	Benomyl	Benzimidazole	0.31 ± 0.05
	Fludioxonil	Phenylpyrrole	0.025 ± 0.002
