# Supplementary material for: Transcriptome analysis of fungicide-responsive gene expression profiles in two Penicillium italicum strains with different response to the sterol demethylation inhibitor (DMI) fungicide prochloraz
Source: BMC Genomics. 2020 Feb 12;21:156. doi: 10.1186/s12864-020-6564-6 (PMC7017498; doi:10.1186/s12864-020-6564-6)
Supplement: Supplementary file 3 — Additional file 3: Table S2. Primers used in the present qRT-PCR validation. [file 12864_2020_6564_MOESM3_ESM.xls]

## Sheet: Sheet1
Table S2 Primers used in the present qRT-PCR validation.
Gene	Gene ID	Primers	Sequence (5'-3')
ABC transporter (ABC1)	PITC_032590	F	ACGGCATTGAGATGTCGGAG
		R	ACATAAGGGTATCGCCGACG
ABC transporter (ABC2)	PITC_006400	F	ATGTCAGTCGGAACCGTCAC
		R	TGCCCAGGAATAACGGAATG
Major facilitator superfamily (MFS1)	PITC_098100	F	GAACAACTTCGCCCGACCTAT
		R	GCAGGGTATGCACCTAACAG
Major facilitator superfamily (MFS2)	PITC_012240	F	ATCCAGGCAAACCACGAGT
		R	TTTTGGAAGAAGGTCGTGCC
Major facilitator superfamily (MFS3)	PITC_007260	F	TCAAGAACCCGACCTGGAAG
		R	GAAATAGGCGAGATTGACTG
Major facilitator superfamily (MFS4)	PITC_091150	F	ATAATCATCCTCCGCTTCTTC
		R	CGAACAAACTCATAGCGATACCT
Cytochrome P450/ERG11 (CYP51A)	PITC_083360	F	GTCTACGACTGTCCCAACTC
		R	GGGAGGATTTTATGTAGGCGT
Cytochrome P450/ERG11 (CYP51B)	PITC_064600	F	TTTGTCGGAAGCACCATCAG
		R	AGACCTCTTCGGCGTTCACAT
Cytochrome P450/ERG11 (CYP51C)	PITC_028940	F	ATCTACCCACACATCCTCCTC
		R	CTGCTGTGTATGGCTGTGAG
ERG2	PITC_020620	F	CTCGCTTTCTTCTCCGCCGTCT
		R	AAGTTGACGATGGAGCGGGT
ERG6	PITC_014340	F	TATGCTACCTTGACCCGACAC
		R	TAGTGCTCGTGGCGGGCAATAG
MAP kinase kinase kinase (Bck1)	PITC_061930	F	GCACCAAACCAGCATCTAACAT
		R	TTCCATGGGGGTCGAACAAC
MAP kinase kinase (Mkk1)	PITC_088710	F	GGCAGTCAGCAGAATGTATC
		R	TGGTCCGTTGGTCTGGATTTT
MAP kinase (Slt2)	PITC_008290	F	CCACTTCCAATCCTTCATCTAC
		R	ATGTAGCCTGCGTTCTCCTCC
MAP kinase (Hog1)	PITC_062470	F	ACGCATCCAGGACCCTCAAAT
		R	AACAGCGGCTTTCCTTCCAAC
CaMK1	PITC_087700	F	TGCCTGAAATCCGCACCTAC
		R	CCGCACTTGACTCTTTGGTT
CaMK2	PITC_025800	F	TGAGCCGACGACCGATGTTT
		R	TCAGGTTTGTGGAGGGCATT
Calcium-binding EF-hand (EF-hand1)	PITC_033750	F	CAGACAATGAACTTCCCAACC
		R	ATTTGCCCGTTGTCATCGTC
Calcium-binding EF-hand (EF-hand2)	PITC_036760	F	ACCAGCAACCGCATCTCCTAC
		R	TGATCTTACCATCGGTGCTCT
β-Actin	PITC_055610	F	TTACCTGATGAAGATCCTCGC
		R	TCTGGATCTCCTGCTCGAAG
Glyceraldehyde-3-phosphate dehydrogenase (GAPD)	PITC_009980	F	ATCCTTGGCATCTATTGTGGT
		R	AGTTGGTTGTGGAGGAAGAAG
