# Supplementary material for: Transcriptome analysis of fungicide-responsive gene expression profiles in two Penicillium italicum strains with different response to the sterol demethylation inhibitor (DMI) fungicide prochloraz
Source: BMC Genomics. 2020 Feb 12;21:156. doi: 10.1186/s12864-020-6564-6 (PMC7017498; doi:10.1186/s12864-020-6564-6)
Supplement: Supplementary file 5 — Additional file 5: Table S3. Summary of DEGs in the comparison between prochloraz-induced and no-induced Pi-R strains. [file 12864_2020_6564_MOESM5_ESM.xlsx]

## Sheet: Table S4
Table S4 Summary of DEGs in the comparison between prochloraz-induced and no-induced HSPi-YN1 strain
Table S3 Summary of DEGs in the comparison between prochloraz-induced and no-induced Pi-R strains.
Gene_ID	Regulated	log2 (Fold change)	q value	Functional annotation
PITC_010150	Up	1.3958	0	Hypothetical protein
PITC_061910	Up	1.5024	0	Thiamine pyrophosphate enzyme (C-terminal/TPP-binding)
PITC_027010	Up	1.593	0	Hypothetical protein
PITC_076690	Up	2.5912	0	Pyridoxal phosphate-dependent transferase (major region/subdomain 2)
PITC_033160	Up	2.8012	0	Hypothetical protein
PITC_048240	Up	3.0087	0	Hypothetical protein
PITC_012240	Up	3.8531	0	Major facilitator superfamily domain/general substrate transporter
PITC_006390	Up	4.52	0	Pectinesterase (catalytic)
PITC_032590	Up	7.7457	0	CDR ABC transporter
PITC_009290	Up	3.8713	2.2178e-243	Uncharacterized protein
PITC_041670	Up	2.3177	2.8279e-241	Fungi transcription factor
PITC_019940	Up	3.4759	5.0889e-234	Six-hairpin glycosidase
PITC_018570	Up	2.1005	4.5637e-232	Phospholipase D family
PITC_014130	Up	2.1791	3.9374e-231	Hypothetical protein
PITC_028080	Up	1.6755	3.3548e-230	Hypothetical protein
PITC_039180	Up	1.9345	2.5342e-218	Ubiquitin-conjugating enzyme E2
PITC_024910	Up	1.4221	3.1716e-207	Glycoside hydrolase superfamily
PITC_032870	Up	1.2115	6.3975e-207	Alcohol dehydrogenase superfamily (zinc-type)
PITC_068490	Up	2.2365	6.9939e-205	Blood coagulation inhibitor/Disintegrin
PITC_013310	Up	3.0221	2.5667e-201	Zinc finger C2H2
PITC_090260	Up	1.1289	5.2475e-186	Sugar isomerase (SIS)
PITC_027400	Up	2.6156	2.5347e-183	Alkaline phosphatase-like (alpha/beta/alpha)
PITC_059290	Up	1.8248	1.2685e-182	Hypothetical protein
PITC_097960	Up	1.8937	8.2471e-178	6-phosphofructokinase
PITC_032130	Up	2.3177	8.2198e-164	Concanavalin A-like lectin/glucanase (subgroup)
PITC_014910	Up	2.7057	7.368e-163	Hypothetical protein
PITC_008800	Up	1.4772	2.2418e-160	Protein of unknown function (DUF3759)
PITC_042890	Up	2.7929	1.0338e-159	Hypothetical protein
PITC_096350	Up	3.4547	2.5654e-153	Proline oxidase
PITC_096330	Up	2.9245	1.0572e-144	Aldehyde dehydrogenase (C-terminal)
PITC_041010	Up	1.8447	1.3633e-144	Glutamate/phenylalanine/leucine/valine dehydrogenase (C-terminal)
PITC_063150	Up	2.5772	4.4032e-142	Hypothetical protein
PITC_088710	Up	2.6027	1.9194e-140	Hypothetical protein
PITC_052300	Up	2.1386	8.5406e-134	Hypothetical protein
PITC_062450	Up	1.5287	7.3054e-130	Glycogen/starch/alpha-glucan phosphorylase
PITC_090030	Up	2.1832	9.7625e-129	Protein of unknown function (DUF3468)
PITC_047860	Up	3.2928	3.0809e-128	WW/Rsp5/WWP
PITC_011640	Up	5.1332	1.5369e-117	Hypothetical protein
PITC_060700	Up	3.6499	3.8844e-116	Hypothetical protein
PITC_037700	Up	1.8749	7.1954e-116	Hexokinase (N-terminal)
PITC_009300	Up	3.6103	1.0881e-115	Protein of unknown function (DUF2406)
PITC_064770	Up	1.4597	1.9568e-115	Fungal chitin synthase
PITC_067190	Up	2.6928	3.1541e-114	Chitin synthase
PITC_091110	Up	1.6301	7.0039e-111	Zinc finger C2H2
PITC_024260	Up	2.7304	6.0977e-104	Six-hairpin glycosidase
PITC_083640	Up	2.9586	1.9433e-103	Hypothetical protein
PITC_050160	Up	1.9249	2.1137e-103	Hypothetical protein
PITC_061590	Up	2.4947	1.2665e-98	protein of unknown function (DUF221)
PITC_054200	Up	1.4569	1.7123e-98	Hypothetical protein
PITC_035260	Up	1.8922	7.4005e-98	Hypothetical protein
PITC_005930	Up	2.2661	3.9129e-97	Hypothetical protein
PITC_025410	Up	2.0396	4.5289e-94	Hypothetical protein
PITC_016950	Up	1.9553	7.0061e-94	Cerato-platanin
PITC_064760	Up	1.4946	3.4725e-92	Fungal chitin synthase
PITC_087510	Up	1.8507	1.605e-91	Hypothetical protein
PITC_042810	Up	1.6564	1.0279e-90	TRP-like family
PITC_021900	Up	1.0274	7.4322e-90	Glycosyl transferase family 1
PITC_068500	Up	2.9221	8.6054e-89	Hypothetical protein
PITC_013140	Up	1.5573	1.1462e-87	ATPase (P-type)/K/Mg/Cd/Cu/Zn/Na/Ca/Na/H-transporter
PITC_044080	Up	4.0732	5.3113e-86	Hypothetical protein
PITC_048140	Up	1.3427	2.4282e-85	Amino acid/polyamine transporter I
PITC_045240	Up	2.0587	7.8532e-84	Glucose-repressible protein Grg1
PITC_027100	Up	1.9544	8.2414e-83	Hypothetical protein
PITC_085980	Up	3.9137	1.4659e-82	Protein of unknown function (DUF3759)
PITC_027000	Up	2.2686	3.2657e-82	Ergosterol biosynthesis methyltransferase
PITC_025740	Up	2.7423	5.1636e-82	Hypothetical protein
PITC_016190	Up	2.8526	3.8365e-78	Actin cortical patch SUR7/pH-response regulator PalI
PITC_065580	Up	3.5314	8.0278e-76	Hypothetical protein
PITC_030490	Up	2.6329	3.1254e-74	Aldehyde dehydrogenase (C-terminal)
PITC_081190	Up	1.7531	8.8524e-74	Hypothetical protein
PITC_062140	Up	1.9989	2.7268e-72	Glycoside hydrolase superfamily
PITC_025300	Up	1.9978	3.6501e-72	RTA-like protein
PITC_083220	Up	2.5684	5.3903e-71	Hypothetical protein
PITC_096590	Up	1.524	2.6707e-68	Hypothetical protein
PITC_087700	Up	2.402	5.8001e-66	Calcium/calmodulin-dependent/calcium-dependent protein kinase
PITC_031540	Up	3.1869	1.1167e-65	Hypothetical protein
PITC_067860	Up	1.2097	1.1386e-64	Hypothetical protein
PITC_048910	Up	1.1427	9.6862e-63	Hypothetical protein
PITC_098100	Up	3.8803	2.7997e-62	Major facilitator superfamily domain/general substrate transporter
PITC_021000	Up	1.5172	1.5486e-60	ATPase%(AAA-type/core)
PITC_036010	Up	2.1056	3.489e-60	Hypothetical protein
PITC_078000	Up	2.2506	7.0774e-59	Protein of unknown function (DUF4336)
PITC_046480	Up	1.4307	6.2405e-57	Zinc finger C2H2
PITC_087390	Up	3.7987	2.364e-56	Zinc finger C2H2
PITC_095470	Up	1.5169	3.177e-56	Alpha/beta hydrolase fold-3
PITC_092520	Up	1.6481	2.4393e-55	CheY-like superfamily
PITC_051250	Up	2.9347	5.2711e-55	Hypothetical protein
PITC_007220	Up	1.3269	1.0827e-54	Glucosamine-6-phosphate isomerase
PITC_053830	Up	1.7444	2.6105e-54	Acyl-CoA N-acyltransferase
PITC_027370	Up	1.9511	9.6589e-54	Acyl transferase/acyl hydrolase/lysophospholipase
PITC_070600	Up	1.1235	1.7797e-52	Major facilitator superfamily domain/general substrate transporter
PITC_007250	Up	1.1392	2.6969e-52	N-acetylglucosamine-6-phosphate deacetylase
PITC_064550	Up	1.7016	3.9578e-52	Nucleotide-binding (alpha-beta plait)
PITC_076660	Up	2.623	5.8047e-52	Bestrophin/UPF0187
PITC_007260	Up	2.4737	6.5962e-52	Major facilitator superfamily domain/general substrate transporter
Novel00024	Up	2.3926	1.6328e-49
PITC_005760	Up	1.8895	1.2054e-47	Hypothetical protein
PITC_072380	Up	1.8051	9.129e-47	Hypothetical protein
PITC_047840	Up	2.2456	6.7884e-46	Sodium/calcium exchanger membrane region
PITC_082680	Up	1.7864	1.0506e-45	Heterokaryon incompatibility Het-C
PITC_021930	Up	1.458	1.3592e-45	Cell wall beta-glucan synthesis
PITC_083180	Up	1.8734	3.5204e-45	Amino acid transporter/transmembrane
PITC_067200	Up	2.3212	3.5204e-45	Protein-tyrosine phosphatase
PITC_069050	Up	2.3539	3.8507e-45	Cytochrome P450
PITC_075740	Up	1.9059	4.146e-44	Calcipressin
PITC_030630	Up	3.3726	1.1524e-43	RTA-like protein
PITC_061510	Up	2.1851	3.4278e-43	Voltage-dependent calcium channel (alpha-1 subunit)
PITC_022250	Up	3.0403	4.6242e-43	Hypothetical protein
PITC_037560	Up	1.6154	1.1791e-42	Zinc finger C2H2
PITC_012750	Up	1.6025	1.3443e-42	Hypothetical protein
PITC_055680	Up	1.8852	5.5028e-42	Hypothetical protein
PITC_054570	Up	1.853	4.3587e-41	Cell wall beta-glucan synthesis
PITC_077870	Up	1.9115	4.1439e-40	Glycoside hydrolase superfamily
PITC_052960	Up	1.1584	7.0997e-40	WW/Rsp5/WWP
PITC_067970	Up	1.9486	8.3036e-40	Hypothetical protein
PITC_009440	Up	1.094	1.4515e-39	Pyridoxal phosphate-dependent transferase (major region/subdomain 1)
PITC_051820	Up	1.0722	2.956e-39	Uncharacterized protein
PITC_048440	Up	1.7961	3.3005e-39	Glycine cleavage T-protein (N-terminal)
PITC_091460	Up	2.3081	6.7897e-39	Hypothetical protein
PITC_077880	Up	2.7417	7.1278e-39	Hypothetical protein
PITC_013080	Up	2.2556	3.1903e-38	Transketolase (C-terminal)/Pyruvate-ferredoxin oxidoreductase (domain II)
PITC_051550	Up	1.9887	4.771e-38	Alkaline phosphatase D-like protein
PITC_046490	Up	1.7118	6.6501e-38	Protein of unknown function (DUF3818)/PX-associated
PITC_001660	Up	1.8373	7.809e-38	Transcription factor (MADS-box)
PITC_041920	Up	2.2551	8.1737e-37	Patatin/Phospholipase A2-like protein
PITC_063140	Up	1.5945	1.1089e-36	Glycoside hydrolase family 12
PITC_026120	Up	1.246	1.6908e-36	Glycoside hydrolase family 16/predicted CRH1
PITC_088820	Up	1.8583	3.2222e-36	Mitochondrial carrier protein
PITC_012790	Up	1.7359	3.6819e-36	Mid2-like cell wall stress sensor
PITC_050760	Up	1.6026	8.2171e-36	Hypothetical protein
PITC_076970	Up	2.6048	5.1184e-35	DNA-binding SAP
PITC_014340	Up	1.7573	1.8686e-34	ERGosterol biosynthesis methyltransferase
PITC_055100	Up	1.7281	2.8004e-34	Hypothetical protein
PITC_085010	Up	1.275	2.8815e-34	Pyridoxal phosphate-dependent transferase (major region/subdomain 1)
PITC_075540	Up	2.1274	3.9188e-34	Hypothetical protein
PITC_027340	Up	1.113	6.853e-34	Hypothetical protein
PITC_075600	Up	1.7637	1.716e-33	Hypothetical protein
PITC_047150	Up	1.411	3.8865e-33	Senescence/spartin-associated
PITC_050140	Up	1.3989	4.3541e-33	Single-stranded nucleic acid binding R3H
PITC_025280	Up	2.6674	4.8308e-33	Peptidase aspartic (catalytic)
PITC_049200	Up	1.4128	5.3547e-33	Cyanovirin-N
PITC_076900	Up	1.598	2.549e-32	Hypothetical protein
PITC_068160	Up	1.4566	4.5994e-32	Nucleotidyl transferase
PITC_099560	Up	2.2644	4.7788e-32	Regulator of G-protein signaling (domain I)
PITC_074390	Up	1.4472	7.4875e-32	Hypothetical protein
PITC_042920	Up	1.5551	1.3031e-31	t-SNARE
PITC_008810	Up	1.8823	1.3676e-31	Phospholipase/carboxylesterase/thioesterase
PITC_085030	Up	1.761	1.7429e-31	Hypothetical protein
PITC_024180	Up	2.2189	4.6217e-31	Aflatoxin biosynthesis regulatory protein
PITC_084630	Up	1.2391	1.2498e-30	Hypothetical protein
PITC_080750	Up	1.4963	1.8897e-30	Nucleotide-binding (alpha-beta plait)
PITC_035030	Up	1.7642	2.7916e-30	ATPase (P-type)/K/Mg/Cd/Cu/Zn/Na/Ca/Na/H-transporter
PITC_015300	Up	2.141	3.5582e-30	Gluconate transport inducer 1/Pac2
PITC_023400	Up	1.7944	3.5708e-30	Actin cortical patch SUR7/pH-response regulator PalI
PITC_041940	Up	1.4889	3.6153e-30	Pyridoxal phosphate-dependent transferase (major region/subdomain 2)
PITC_065470	Up	1.8168	4.7521e-30	Coatomer/clathrin adaptor appendage/Ig-like subdomain
PITC_093430	Up	2.1579	5.1849e-30	Hypothetical protein
PITC_053220	Up	2.4912	6.4046e-30	Protein of unknown function (DUF3405)
PITC_090710	Up	1.2176	8.6373e-30	Pyridoxal phosphate-dependent transferase (major region/subdomain 1)
PITC_052240	Up	1.8897	1.4351e-29	Hypothetical protein
PITC_021050	Up	1.1653	3.0064e-29	Hypothetical protein
PITC_018260	Up	1.5215	3.5985e-29	Hypothetical protein
PITC_050430	Up	1.5381	1.3346e-28	Hypothetical protein
PITC_068270	Up	1.5814	1.3856e-28	Hypothetical protein
PITC_008280	Up	1.9259	2.2792e-28	Hypothetical protein
PITC_055010	Up	1.3612	2.69e-28	Hypothetical protein
Novel00194	Up	2.9492	4.2245e-28
PITC_015280	Up	1.3983	1.8817e-27	Protein of unknown function (DUF3468)
PITC_021210	Up	1.6327	5.0346e-27	Hypothetical protein
PITC_020200	Up	1.7542	5.3123e-27	Uncharacterized protein
PITC_026780	Up	1.5509	1.1212e-26	Zinc finger C2H2
PITC_090670	Up	2.0982	1.3077e-26	Hypothetical protein
PITC_068210	Up	2.0799	1.3409e-26	Carbohydrate kinase/FGGY (N-terminal)
PITC_024440	Up	1.5095	2.2195e-26	Tricalbin
PITC_042200	Up	1.4277	2.6766e-26	Cystathionine beta-synthase (core)
PITC_032790	Up	4.0722	5.9696e-25	Glycoside hydrolase family 30
PITC_073110	Up	1.2707	1.099e-24	Nucleolar GTP-binding protein 2
PITC_063100	Up	2.1566	1.9397e-24	Protein of unknown function (DUF2406)
PITC_072480	Up	1.5986	2.2178e-24	Uncharacterized protein
Novel00010	Up	1.6507	5.9553e-24
PITC_097720	Up	1.57	6.1483e-24	Magnesium transporter NIPA
PITC_031260	Up	1.0862	6.1923e-24	protein of unknown function (DUF3548)
PITC_041910	Up	1.7638	1.2917e-23	Magnesium transporter NIPA
PITC_030170	Up	2.0243	1.4538e-23	Hypothetical protein
PITC_050350	Up	2.0178	2.9411e-23	O-methyltransferase family 2
PITC_007290	Up	1.7159	5.7485e-23	Chitin synthesis regulation/Congo red resistance/RCR protein
PITC_033740	Up	1.4354	7.2096e-23	Kae1/YgjD family
PITC_076440	Up	2.0808	8.2675e-23	Hypothetical protein
PITC_065730	Up	3.6361	1.3621e-22	Acyl-CoA N-acyltransferase
PITC_046340	Up	2.2842	1.3788e-22	Uncharacterized protein
PITC_040980	Up	1.4017	1.4611e-22	Vacuolar protein sorting-associated protein 62
PITC_033750	Up	1.5104	1.9e-22	Calcium-binding EF-hand
PITC_014050	Up	3.9397	2.003e-22	Anoctamin/TMEM 16
PITC_030190	Up	1.8772	2.1994e-22	Hypothetical protein
PITC_089940	Up	1.547	2.5243e-22	Hypothetical protein
PITC_086980	Up	1.7076	3.5687e-22	Uncharacterized protein
PITC_090510	Up	1.2031	4.1495e-22	Hypothetical protein
PITC_056440	Up	2.0079	4.3131e-22	Zinc finger C2H2
PITC_082170	Up	1.4496	4.5958e-22	DNA-directed RNA polymerase (phage-type)
PITC_082380	Up	1.1275	4.884e-22	Hexokinase (N-terminal)
PITC_042820	Up	1.9037	5.0211e-22	Hypothetical protein
PITC_094100	Up	1.3792	6.8389e-22	Glycoside hydrolase family 47
PITC_083440	Up	1.8626	8.6049e-22	PAK-box/P21-Rho-binding
Novel00020	Up	1.9183	8.6933e-22	Hypothetical protein
PITC_071140	Up	1.645	1.2257e-21	Zinc finger C2H2
PITC_010470	Up	2.4465	2.7265e-21	Tryptophan synthase beta subunit-like PLP-dependent enzymes superfamily
PITC_059590	Up	1.2324	2.9923e-21	Fungal chitin synthase
PITC_044580	Up	1.0679	3.0717e-21	TRP-like family
PITC_059630	Up	1.4521	4.2211e-21	Myosin tail 2
PITC_049170	Up	2.2279	4.8708e-21	Hypothetical protein
PITC_062150	Up	2.4857	5.5977e-21	Hypothetical protein
PITC_005940	Up	1.9301	6.1568e-21	Hypothetical protein
PITC_006570	Up	1.7949	6.545e-21	Hypothetical protein
PITC_019350	Up	1.8657	1.5552e-20	Hypothetical protein
PITC_005830	Up	1.1761	1.8981e-20	Zinc finger RING-type
PITC_004560	Up	1.2391	2.4674e-20	AGC-kinase (C-terminal)
PITC_033180	Up	1.7292	3.1525e-20	Hypothetical protein
PITC_091150	Up	2.0685	4.644e-20	Major facilitator superfamily domain/general substrate transporter
PITC_035490	Up	2.0033	1.0883e-19	Acyltransferase 3
PITC_084330	Up	1.6225	1.7425e-19	Hypothetical protein
PITC_005510	Up	1.1118	2.8705e-19	Permease/cytosine/purine/uracil/thiamine/allantoin
PITC_082670	Up	1.132	3.0291e-19	Phytanoyl-CoA dioxygenase
PITC_021910	Up	1.2268	3.6053e-19	Fungi alpha-amylase
PITC_005010	Up	1.679	3.6109e-19	Hypothetical protein
PITC_076960	Up	1.7962	3.9482e-19	Organic solute transporter Ost-alpha
PITC_042150	Up	1.6195	1.1128e-18	Zinc finger DHHC-type/palmitoyltransferase
PITC_021620	Up	1.3572	1.1147e-18	Nop2p
PITC_054290	Up	1.4855	1.7938e-18	Zinc finger C2H2
PITC_041420	Up	2.0451	3.2218e-18	Hypothetical protein
PITC_098860	Up	1.0074	3.7588e-18	Uncharacterized protein
Novel00021	Up	1.9508	4.0269e-18	Hypothetical protein
PITC_020370	Up	1.2089	4.7772e-18	Sodium/calcium exchanger membrane region
PITC_019360	Up	1.1478	5.1557e-18	protein of unknown function (DUF4009)
PITC_039660	Up	1.6714	5.2038e-18	Hypothetical protein
PITC_013060	Up	1.571	5.8451e-18	Hypothetical protein
PITC_068570	Up	2.6701	8.5132e-18	Amino acid transporter/transmembrane
PITC_020620	Up	2.0019	1.1016e-17	Hypothetical protein
PITC_004740	Up	1.4148	2.1038e-17	Aminotransferase (class IV)
PITC_090210	Up	1.1546	2.5632e-17	Isocitrate dehydrogenase NAD-dependent
PITC_067940	Up	1.394	2.6522e-17	Hypothetical protein
PITC_098580	Up	1.9941	4.1217e-17	Hypothetical protein
PITC_084660	Up	2.2859	5.4814e-17	Hypothetical protein
PITC_000070	Up	5.7788	5.9762e-17	Amino acid transporter/transmembrane
PITC_038510	Up	3.9406	7.4964e-17	Hypothetical protein
PITC_020730	Up	1.9165	1.0893e-16	Hypothetical protein
PITC_087570	Up	1.5006	1.1419e-16	protein of unknown function (DUF2014)
PITC_010310	Up	1.1707	1.2458e-16	KEN domain/ribonuclease activator
PITC_007350	Up	1.8683	1.8461e-16	Hypothetical protein
PITC_055110	Up	1.431	1.8967e-16	Fungi annexin
PITC_083360	Up	2.8646	1.9129e-16	Cytochrome P450
PITC_059580	Up	1.6018	1.9704e-16	Tetratricopeptide-like helical
PITC_072790	Up	1.0674	2.7153e-16	Synaptobrevin
PITC_060390	Up	1.1439	2.7907e-16	Hypothetical protein
PITC_072080	Up	1.2897	4.5833e-16	Peptidase A1
PITC_001570	Up	1.5806	5.8037e-16	Aldolase-type TIM barrel
PITC_093660	Up	1.016	6.1531e-16	Hypothetical protein
PITC_070650	Up	1.427	7.8211e-16	Barwin-related endoglucanase
PITC_042290	Up	1.3872	9.6015e-16	Leukotriene A4 hydrolase
PITC_069270	Up	1.1898	1.2858e-15	Small-subunit processome/Utp12
PITC_026570	Up	1.6729	1.6912e-15	Hypothetical protein
PITC_007950	Up	2.1498	1.7901e-15	Hypothetical protein
PITC_034990	Up	2.0288	2.1295e-15	Cystathionine beta-synthase (core)
PITC_078010	Up	1.2898	2.1558e-15	Hypothetical protein
PITC_060580	Up	1.8589	2.9522e-15	Hypothetical protein
PITC_003570	Up	1.5556	3.4567e-15	Uncharacterized protein
PITC_041040	Up	2.9395	3.5215e-15	protein of unknown function (DUF1212)
PITC_098410	Up	1.0448	3.9692e-15	Calcium/calmodulin-dependent/calcium-dependent protein kinase
PITC_005900	Up	2.2001	3.9941e-15	Uncharacterized protein
PITC_043020	Up	1.561	4.0251e-15	Rhodopsin
PITC_035090	Up	1.6306	4.1233e-15	SEC7-like (alpha orthogonal bundle)
PITC_055980	Up	1.5041	4.323e-15	Hypothetical protein
PITC_091590	Up	1.7976	4.3729e-15	Hypothetical protein
PITC_061460	Up	1.3377	6.114e-15	Sas10/Utp3/C1D
PITC_085050	Up	1.3038	6.6016e-15	Sulfatase
PITC_005960	Up	2.5785	7.8932e-15	Glycoside hydrolase superfamily
PITC_019710	Up	1.0965	1.1987e-14	Zinc finger MYND-type
PITC_050530	Up	2.048	1.5182e-14	Uncharacterized protein
PITC_061080	Up	1.033	2.0352e-14	Hypothetical protein
PITC_097940	Up	1.3657	2.5212e-14	Hypothetical protein
PITC_089390	Up	1.6656	3.4748e-14	Zinc finger C2H2
PITC_092100	Up	1.7433	4.084e-14	Dual specificity phosphatase
PITC_084390	Up	1.4064	6.0663e-14	Chitin synthase
PITC_011340	Up	2.431	1.0747e-13	NAD-dependent epimerase/dehydratase
PITC_043390	Up	1.4938	1.2984e-13	Zinc finger DHHC-type/palmitoyltransferase
PITC_078700	Up	3.0913	1.8405e-13	Barwin-related endoglucanase
PITC_028320	Up	1.4033	2.8935e-13	Glutathione peroxidase
PITC_068510	Up	1.8107	3.0224e-13	C2 membrane targeting protein
PITC_029200	Up	1.2881	4.216e-13	Uncharacterized protein
PITC_061360	Up	1.8652	5.7112e-13	CENP-A-nucleosome distal centromere subunit CENP-L
PITC_075400	Up	1.8363	6.3889e-13	Protein of unknown function (DUF3632)
PITC_023380	Up	1.1609	1.2705e-12	Acyl-CoA N-acyltransferase
PITC_038060	Up	1.1897	1.4534e-12	Fps/Fes/Fer/CIP4 homology
PITC_016240	Up	1.8792	1.6362e-12	Hypothetical protein
PITC_047170	Up	1.358	1.8555e-12	Aldolase-type TIM barrel
PITC_042190	Up	1.8877	1.9549e-12	Sodium/calcium exchanger membrane region
PITC_051660	Up	1.2612	2.0548e-12	Hypothetical protein
PITC_035480	Up	1.438	2.6053e-12	Esterase/GNH hydrolase-type (subgroup)
PITC_000430	Up	1.3175	3.1957e-12	Hypothetical protein
PITC_027510	Up	1.0977	3.2277e-12	Cell wall beta-glucan synthesis
PITC_030610	Up	2.4365	3.5285e-12	Hypothetical protein
PITC_023490	Up	1.3073	4.4323e-12	Hypothetical protein
PITC_077430	Up	1.5878	4.6728e-12	GNS1/SUR4 membrane protein
PITC_087520	Up	2.0342	5.1734e-12	Hypothetical protein
PITC_064440	Up	1.4263	6.4387e-12	Hypothetical protein
PITC_007660	Up	1.5913	6.8994e-12	Sodium/calcium exchanger membrane region
PITC_004080	Up	1.3511	1.0259e-11	Ribose/galactose isomerase
PITC_097070	Up	1.2142	1.224e-11	Protein of unknown function (DUF3445)
PITC_095880	Up	2.2185	1.4819e-11	Hypothetical protein
PITC_079180	Up	1.298	2.0864e-11	Tetratricopeptide-like helical
PITC_082730	Up	1.0491	2.3395e-11	Hypothetical protein
PITC_029630	Up	1.3302	2.9259e-11	UAA transporter
PITC_006450	Up	1.2031	4.6083e-11	Major facilitator superfamily domain/general substrate transporter
PITC_092170	Up	1.1526	5.702e-11	Hypothetical protein
PITC_088730	Up	1.5609	6.0745e-11	Hypothetical protein
PITC_087040	Up	1.2004	7.9623e-11	Helicase (C-terminal)
PITC_013790	Up	1.4269	8.9325e-11	Hypothetical protein
PITC_028250	Up	2.2941	1.3565e-10	Hypothetical protein
PITC_068390	Up	1.6072	1.6704e-10	Carbonic anhydrase
PITC_067520	Up	1.6311	1.7601e-10	Nucleic acid-binding/OB-fold
PITC_023970	Up	1.6278	1.8018e-10	RNA polymerase Rpb7 (N-terminal)
PITC_026990	Up	1.141	2.8606e-10	Surfeit locus 6
PITC_088010	Up	1.5289	2.8619e-10	Hypothetical protein
PITC_096740	Up	1.2608	2.9368e-10	Tetratricopeptide-like helical
PITC_078410	Up	1.1423	3.1472e-10	Alpha-actinin
PITC_031950	Up	1.5536	3.2235e-10	Hypothetical protein
PITC_083930	Up	1.007	5.4383e-10	Zinc/iron permease
PITC_097450	Up	1.1536	6.7131e-10	Alcohol dehydrogenase (C-terminal)
PITC_086210	Up	1.3977	7.3228e-10	Hypothetical protein
PITC_039990	Up	1.2416	7.7234e-10	Uncharacterized protein
PITC_092230	Up	2.309	7.9477e-10	Acetamidase/Formamidase
PITC_040020	Up	1.6321	1.0208e-09	Hypothetical protein
PITC_087060	Up	1.0001	1.0448e-09	TRP-like family
PITC_063440	Up	1.4144	1.0812e-09	Pre-mRNA splicing factor PRP21-like protein
PITC_098710	Up	1.4506	1.0837e-09	Phosphatidate cytidylyltransferase
PITC_097890	Up	2.2086	1.1083e-09	Survival protein SurE-like phosphatase/nucleotidase
PITC_020290	Up	1.1292	1.6723e-09	Small-subunit processome/Utp14
PITC_076070	Up	1.3896	1.8673e-09	Hypothetical protein
PITC_072120	Up	1.2135	1.9665e-09	Fcf2 pre-rRNA processing
PITC_064650	Up	1.3442	2.3652e-09	Hypothetical protein
PITC_044160	Up	1.1624	2.4974e-09	Helicase (C-terminal)
PITC_060970	Up	1.4448	2.9288e-09	TVP18/Calcium channel flower
PITC_020340	Up	2.373	3.2905e-09	Hypothetical protein
PITC_004180	Up	1.4498	3.3955e-09	Major facilitator superfamily domain/general substrate transporter
PITC_026250	Up	1.3272	3.8869e-09	Permease/cytosine/purine/uracil/thiamine/allantoin
PITC_058920	Up	1.0079	4.497e-09	Hypothetical protein
PITC_051080	Up	1.1551	4.5663e-09	Gelsolin
PITC_056240	Up	2.6024	4.5907e-09	Major facilitator superfamily domain/general substrate transporter
PITC_009870	Up	1.5242	5.8859e-09	ARS binding protein 2
PITC_048320	Up	1.0052	5.9466e-09	Hypothetical protein
PITC_079260	Up	1.1715	6.0437e-09	Nrap protein
PITC_008260	Up	1.0749	7.9879e-09	Uncharacterized protein
PITC_089100	Up	1.3429	8.099e-09	Ribosome biogenesis protein SSF1/SSF2
PITC_061560	Up	2.6546	8.1093e-09	Oligopeptide transporter OPT superfamily
PITC_045510	Up	1.6284	8.1899e-09	ATPase (P-type)/K/Mg/Cd/Cu/Zn/Na/Ca/Na/H-transporter
PITC_044800	Up	2.4019	8.8655e-09	Hypothetical protein
PITC_050360	Up	2.4047	8.9496e-09	Hypothetical protein
PITC_030430	Up	1.0221	1.0133e-08	Pescadillo
PITC_013320	Up	1.6514	1.0477e-08	Prolyl 4-hydroxylase (alpha subunit)
PITC_081180	Up	3.3461	1.1096e-08	Glycoside hydrolase family 28
PITC_087100	Up	1.4537	1.1251e-08	Protein of unknown function (DUF3602)
PITC_046710	Up	1.0879	1.1414e-08	Isocitrate dehydrogenase NAD-dependent
PITC_008340	Up	1.5982	1.3108e-08	CDP-alcohol phosphatidyltransferase
PITC_061960	Up	1.2809	1.3631e-08	Armadillo-like helical
PITC_074050	Up	1.6276	1.5333e-08	Major facilitator superfamily domain/general substrate transporter
PITC_025290	Up	1.5391	2.0804e-08	Hypothetical protein
PITC_003540	Up	1.2135	2.3658e-08	U3 small nucleolar ribonucleoprotein complex (subunit Mpp10p)
PITC_032650	Up	2.5357	2.7192e-08	Carboxylesterase (type B)
PITC_032210	Up	1.021	2.7971e-08	Uncharacterized protein family (UPF0120)
PITC_035200	Up	1.5725	2.8147e-08	Hypothetical protein
PITC_032250	Up	1.1176	3.042e-08	Hypothetical protein
PITC_053620	Up	1.2228	3.2821e-08	Aldo/keto reductase
PITC_019860	Up	1.0278	3.3244e-08	Ribosomal RNA methyltransferase/Spb1 (C-terminal)
PITC_013090	Up	1.7492	3.3798e-08	Acetate/Proprionate kinase
PITC_011650	Up	1.3555	3.3977e-08	Major facilitator superfamily domain/general substrate transporter
PITC_018980	Up	1.2846	4.3546e-08	Nucleolar complex-associated
PITC_013050	Up	1.0354	4.5716e-08	Tetratricopeptide-like helical
PITC_074380	Up	1.6101	4.6615e-08	Hypothetical protein
PITC_062780	Up	3.0281	4.6842e-08	Hypothetical protein
PITC_097670	Up	2.1196	5.3431e-08	Hypothetical protein
PITC_003740	Up	1.1553	5.3943e-08	Hypothetical protein
PITC_029360	Up	1.1403	5.4101e-08	Hypothetical protein
PITC_018510	Up	1.4881	5.8024e-08	Short-chain dehydrogenase/reductase SDR
PITC_035080	Up	1.5672	6.5301e-08	Peptidase M14/carboxypeptidase A
PITC_006430	Up	1.6613	6.5856e-08	Hypothetical protein
PITC_073960	Up	1.9747	7.4038e-08	Protein of unknown function (DUF3433)
PITC_021920	Up	1.9839	8.0692e-08	Glycoside hydrolase superfamily
Novel00190	Up	1.9471	8.1894e-08
PITC_038500	Up	3.3973	8.3214e-08	FAD linked oxidase (N-terminal)
PITC_054190	Up	1.3285	8.4028e-08	FMN-binding split barrel-like protein
PITC_050820	Up	1.1764	1.0266e-07	Nop14-like protein
PITC_008100	Up	1.0822	1.1127e-07	tumor suppressor protein Gltscr2
PITC_060200	Up	1.0486	1.1721e-07	Pyridoxal phosphate-dependent transferase (major region/subdomain 2)
PITC_071500	Up	2.9827	1.2033e-07	Amino acid/polyamine transporter I
PITC_047870	Up	3.4565	1.2701e-07	Hypothetical protein
PITC_006250	Up	1.4725	1.2844e-07	Hypothetical protein
PITC_068370	Up	2.5039	1.363e-07	Alkaline phosphatase-like (alpha/beta/alpha)
PITC_096170	Up	2.7703	1.4274e-07	4-hydroxyphenylpyruvate dioxygenase
PITC_035420	Up	1.6855	1.6103e-07	Helicase (C-terminal)
PITC_091380	Up	2.1368	1.62e-07	Hypothetical protein
PITC_077010	Up	1.2591	1.6235e-07	Hypothetical protein
PITC_012180	Up	1.275	1.7028e-07	Hypothetical protein
PITC_000920	Up	1.1539	1.7715e-07	Hypothetical protein
PITC_055000	Up	1.8237	1.845e-07	Hypothetical protein
PITC_007750	Up	1.0728	1.8977e-07	Uncharacterized protein
PITC_025360	Up	2.5336	2.2322e-07	Hypothetical protein
PITC_007530	Up	1.0557	2.9271e-07	Hypothetical protein
PITC_063640	Up	1.023	3.6726e-07	Phosphatidylinositol-4-phosphate 5-kinase (core)
PITC_089590	Up	1.0468	3.8904e-07	Hypothetical protein
PITC_086890	Up	1.0608	4.0072e-07	Hypothetical protein
PITC_071720	Up	1.0139	4.0296e-07	Ribosomal RNA assembly KRR1
PITC_053600	Up	2.0769	4.3602e-07	Cytochrome P450 (E-class/group I)
PITC_057620	Up	1.2288	4.8079e-07	ATP-NAD kinase (PpnK-type)
PITC_089950	Up	1.5596	4.8874e-07	Prenylated rab acceptor PRA1
PITC_097430	Up	1.0203	5.3923e-07	Helicase (C-terminal)
PITC_078340	Up	1.3758	5.8824e-07	Mitochondrial ribosomal protein S35
PITC_098520	Up	1.0877	5.9801e-07	Hypothetical protein
PITC_063990	Up	1.6214	6.0471e-07	Squalene/phytoene synthase
PITC_034530	Up	1.1616	6.4835e-07	Glycosyl transferase family 15
PITC_021240	Up	1.2779	6.942e-07	protein of unknown function (DUF1605)
PITC_011470	Up	1.9603	7.7623e-07	Hypothetical protein
PITC_073490	Up	1.2253	7.8668e-07	Zinc finger C2H2 (LYAR-type)
PITC_098720	Up	1.2875	8.1109e-07	Helicase (C-terminal)
PITC_072680	Up	1.5481	9.1281e-07	Peptidase aspartic (catalytic)
PITC_063040	Up	1.3799	9.2284e-07	tRNA-dihydrouridine synthase
PITC_033790	Up	1.0204	9.8819e-07	Armadillo-like helical
PITC_080940	Up	1.1943	1.0099e-06	Protein of unknown function (DUF2457)
PITC_005400	Up	1.7333	1.2343e-06	Hypothetical protein
Novel00249	Up	1.5179	1.2704e-06
PITC_048030	Up	1.3959	1.3231e-06	Protein of unknown function (DUF3431)
PITC_037790	Up	1.4072	1.3231e-06	Hypothetical protein
PITC_054660	Up	1.0912	1.563e-06	Helicase (C-terminal)
PITC_087930	Up	1.4632	1.6219e-06	Protein of unknown function (DUF3468)
PITC_034890	Up	1.0711	1.9944e-06	Hypothetical protein
PITC_081360	Up	1.1498	2.0494e-06	Protein of unknown function (DUF3779)/phosphate metabolism
PITC_017020	Up	1.1424	2.1968e-06	Apoptosis-antagonizing transcription factor (C-terminal)
PITC_073980	Up	1.0858	2.4185e-06	Hypothetical protein
PITC_050770	Up	1.3544	2.6108e-06	Nucleotide-binding (alpha-beta plait)
PITC_005910	Up	1.8852	2.7466e-06	Hypothetical protein
PITC_040970	Up	1.1534	2.7872e-06	Hypothetical protein
PITC_060050	Up	1.0772	3.0191e-06	Hypothetical protein
PITC_032670	Up	1.1431	3.7331e-06	Glycoside hydrolase superfamily
PITC_047750	Up	1.8159	4.1047e-06	Hypothetical protein
PITC_042300	Up	1.0618	4.2483e-06	Uncharacterized protein
PITC_067390	Up	2.7204	4.5022e-06	Lipoamide Acyltransferase
PITC_052890	Up	1.277	5.2577e-06	Hypothetical protein
PITC_015710	Up	1.3736	5.5198e-06	tRNA (adenine(58)-N(1))-methyltransferase catalytic subunit GCD14
PITC_050210	Up	1.315	5.5626e-06	Hypothetical protein
PITC_050170	Up	1.8937	5.602e-06	Aldo/keto reductase
PITC_096340	Up	3.0742	5.968e-06	Amino acid/polyamine transporter I
PITC_059880	Up	1.0227	7.059e-06	Helicase (C-terminal)
PITC_014580	Up	1.1475	7.5827e-06	Glycine cleavage H-protein (subgroup)
PITC_087530	Up	1.7439	8.123e-06	Hypothetical protein
PITC_071550	Up	1.1226	8.6285e-06	Hypothetical protein
PITC_055630	Up	1.0244	8.7906e-06	Mitochondrial protein Pet127
PITC_036350	Up	1.1623	9.5676e-06	Helicase (C-terminal)
PITC_074840	Up	1.1671	9.5676e-06	Protein of unknown function (DUF3507)
PITC_031400	Up	1.206	9.8184e-06	Hypothetical protein
PITC_032690	Up	1.1081	1.0299e-05	Hypothetical protein
PITC_068300	Up	1.9966	1.0306e-05	Hypothetical protein
PITC_066860	Up	1.1544	1.0441e-05	Hypothetical protein
PITC_096530	Up	1.1008	1.0768e-05	Hypothetical protein
PITC_099320	Up	2.4156	1.1568e-05	Cytochrome P450
PITC_055530	Up	1.2013	1.1855e-05	Glutamine amidotransferase (type I)
PITC_020350	Up	1.7339	1.1855e-05	Hypothetical protein
PITC_025800	Up	1.1383	1.1976e-05	Calcium/calmodulin-dependent/calcium-dependent protein kinase
PITC_085210	Up	1.7199	1.316e-05	Riboflavin synthase-like (beta-barrel)
PITC_083260	Up	1.0583	1.3774e-05	Uncharacterized protein
PITC_068110	Up	1.1425	1.4437e-05	Zinc finger C2H2
PITC_003980	Up	1.126	1.4835e-05	RNA polymerase I specific transcription initiation factor RRN3
PITC_022120	Up	1.4483	1.6481e-05	Short-chain dehydrogenase/reductase SDR
PITC_069260	Up	2.892	1.8585e-05	Hypothetical protein
PITC_095100	Up	1.6575	1.873e-05	Integrase (catalytic core)
PITC_023170	Up	1.0828	2.0321e-05	Hypothetical protein
PITC_059210	Up	1.4332	2.166e-05	Tetratricopeptide-like helical
PITC_024400	Up	1.5161	2.3918e-05	Immunoglobulin E-set
PITC_059620	Up	1.7749	2.6097e-05	Hypothetical protein
PITC_030150	Up	2.5069	2.6373e-05	Hypothetical protein
PITC_098450	Up	1.1984	2.8961e-05	Mitochondrial inner membrane translocase subunit Tim17/Tim22/Tim23/peroxisomal protein PMP24
PITC_077670	Up	2.5935	3.1078e-05	Carboxyl transferase
PITC_024390	Up	1.5181	3.271e-05	Hypothetical protein
PITC_054870	Up	1.5305	3.3798e-05	Cytochrome P450
PITC_073100	Up	1.3386	3.8798e-05	Hypothetical protein
PITC_055830	Up	1.2927	4.1337e-05	Ribosomal protein S5 (domain II type fold/subgroup)
PITC_092440	Up	1.262	4.6744e-05	Hypothetical protein
PITC_059150	Up	1.3468	4.7018e-05	Hypothetical protein
PITC_074360	Up	1.1591	4.9313e-05	Hypothetical protein
PITC_076650	Up	1.4083	4.992e-05	Aldolase-type TIM barrel
PITC_070660	Up	1.1189	5.589e-05	Hypothetical protein
PITC_092660	Up	1.5459	6.1676e-05	Hypothetical protein
PITC_064360	Up	1.2795	6.7776e-05	RNA 3'-terminal phosphate cyclase/enolpyruvate transferase (alpha/beta)
PITC_015030	Up	1.2249	6.7802e-05	Exosome-associated factor Rrp6 (N-terminal)
PITC_046770	Up	1.3082	8.5244e-05	Double-stranded RNA-binding
PITC_089570	Up	1.2572	8.6926e-05	Hypothetical protein
PITC_078450	Up	1.2603	9.2102e-05	Hypothetical protein
PITC_067880	Up	1.0514	9.2781e-05	Hypothetical protein
PITC_061200	Up	1.2577	9.2781e-05	Hypothetical protein
PITC_019850	Up	1.1769	9.296e-05	Histone methylation DOT1
PITC_048190	Up	1.0948	9.352e-05	Profilin/allergen
PITC_007230	Up	1.1567	9.5001e-05	Aldehyde dehydrogenase (N-terminal)
PITC_031320	Up	1.0812	9.8049e-05	Mak16 protein
PITC_064010	Up	1.1124	0.0001009	Hypothetical protein
PITC_050460	Up	1.0706	0.0001023	Cation efflux protein
PITC_021320	Up	1.3582	0.00010851	GidA associated domain 3
PITC_098160	Up	1.034	0.00011825	Protein of unknown function (DUF3433)
PITC_070610	Up	1.2733	0.00012655	Major facilitator superfamily domain/general substrate transporter
PITC_091190	Up	1.084	0.00014337	Translation elongation/initiation factor/Ribosomal (beta-barrel)
PITC_029510	Up	1.3274	0.00014398	Stretch-activated cation channel Mid1
PITC_099290	Up	3.0131	0.00014666	Dehydrogenase (E1 component)
PITC_006840	Up	1.1989	0.00015362	Short-chain dehydrogenase/reductase SDR
PITC_031940	Up	2.4115	0.00015776	protein of unknown function (DUF2293)
PITC_091550	Up	3.3837	0.00016446	Protein of unknown function (DUF3455)
PITC_080790	Up	1.0677	0.00017847	Hypothetical protein
PITC_064530	Up	1.082	0.00019465	C2 calcium/lipid-binding domain (CaLB)
PITC_038950	Up	1.4315	0.000196	Protein of unknown function (DUF1640)
PITC_060930	Up	1.1982	0.00019906	Small GTPase superfamily (Ras type)
PITC_093730	Up	1.2287	0.00022297	ADP-ribosylation/Crystallin J1
PITC_023830	Up	1.2423	0.00022394	Ribosomal RNA-processing protein 7
PITC_075630	Up	1.3437	0.00023645	Hypothetical protein
PITC_018820	Up	1.0344	0.00023812	Nucleotide-binding (alpha-beta plait)
PITC_057050	Up	1.2394	0.00025178	Uncharacterized protein
PITC_009450	Up	1.5416	0.00026101	Fungi transcription factor
PITC_065100	Up	1.541	0.00028494	Glycosyl transferase family 1
PITC_054530	Up	1.0251	0.00029552	Nucleotide-binding(alpha-beta plait)
PITC_053720	Up	1.4066	0.00029772	Hypothetical protein
PITC_003720	Up	1.279	0.00031071	protein of unknown function (DUF1279)
PITC_057020	Up	1.0966	0.00031139	Hypothetical protein
PITC_008270	Up	1.5859	0.00031139	Protein of unknown function (DUF3632)
PITC_070100	Up	1.6861	0.00033404	Protein of unknown function (DUF3431)
PITC_014900	Up	1.6954	0.0003341	Hypothetical protein
PITC_075820	Up	1.4219	0.00036703	Mitochondrial brown fat uncoupling protein
PITC_090320	Up	1.0996	0.00038323	Protein of unknown function (DUF652)
PITC_047450	Up	1.4322	0.0003955	Hypothetical protein
PITC_048620	Up	1.0931	0.00041134	Choline/Ethanolamine kinase
PITC_035910	Up	1.171	0.00042541	Exosome complex RNA-binding protein 1/RRP40/RRP4
PITC_000840	Up	1.0155	0.00042759	Alkali metal cation/H+ antiporter Nha1 (C-terminal)
Novel00048	Up	1.9301	0.00044996	Hypothetical protein AUD
PITC_050150	Up	2.4337	0.00045409	Protein of unknown function (DUF3431)
PITC_031620	Up	1.0053	0.00048798	Glutathione S-transferase/chloride channel (C-terminal)
PITC_025950	Up	1.7175	0.00049141	Hypothetical protein
PITC_077510	Up	1.1471	0.00050588	Membrane insertase OXA1/ALB3/YidC
PITC_075750	Up	2.2203	0.00050588	Monooxygenase (FAD-binding)
PITC_006440	Up	2.343	0.00050588	Taurine catabolism dioxygenase TauD/TfdA
PITC_024420	Up	1.344	0.00052353	RNA polymerase Rpc34
PITC_093480	Up	1.0152	0.00053976	Hypothetical protein
Novel00132	Up	1.6094	0.00054504	Hypothetical protein
PITC_093180	Up	1.0905	0.0006149	Mitochondrial import inner membrane translocase subunit Tim54
PITC_082580	Up	1.1349	0.00063889	Short-chain dehydrogenase/reductase SDR
PITC_049750	Up	1.2106	0.00070289	Hypothetical protein
PITC_082630	Up	1.0338	0.00070417	Armadillo-like helical
PITC_028460	Up	1.0151	0.0007098	Fungal G-protein (alpha subunit)
PITC_037340	Up	1.1626	0.00072669	Hypothetical protein
PITC_015540	Up	1.1818	0.00072864	DNA-directed RNA polymerase I (subunit RPA34.5)
PITC_004070	Up	1.0616	0.00073961	Tetratricopeptide-like helical
PITC_091560	Up	1.0221	0.00074301	CASP (C-terminal)
PITC_049810	Up	1.4149	0.00076237	Mitochondrial inner membrane translocase subunit Tim17/Tim22/Tim23/peroxisomal protein PMP24
PITC_077680	Up	1.8958	0.0008042	Acyl-CoA dehydrogenase (N-terminal)
PITC_087840	Up	1.1569	0.00080846	Hypothetical protein
PITC_029340	Up	1.3142	0.00080942	Calcium/calmodulin-dependent/calcium-dependent protein kinase
PITC_043300	Up	1.0949	0.00084183	Hypothetical protein
PITC_092080	Up	1.689	0.00086193	Hypothetical protein
PITC_028040	Up	1.121	0.00094677	Hypothetical protein
PITC_021660	Up	2.0877	0.0010081	Cytochrome P450
PITC_068320	Up	2.1359	0.0010652	Aldolase-type TIM barrel
Novel00242	Up	2.2776	0.0011098
PITC_023350	Up	1.1747	0.0011479	Major facilitator superfamily domain/general substrate transporter
PITC_000750	Up	1.3316	0.001155	Alkaline phosphatase-like (alpha/beta/alpha)
PITC_039340	Up	1.2411	0.0012622	Hypothetical protein
PITC_070980	Up	1.1057	0.001309	Sphingolipid delta4-desaturase (N-terminal)
PITC_014290	Up	1.4723	0.0013131	Hypothetical protein
PITC_023820	Up	1.4205	0.0013354	Hypothetical protein
PITC_074370	Up	1.3778	0.0014091	Histidine phosphatase superfamily (clade-2)
PITC_006400	Up	1.3931	0.0015912	ABC transporter/integral membrane type I
PITC_009580	Up	1.096	0.0016475	Hypothetical protein
PITC_086220	Up	1.2781	0.0017508	Hypothetical protein
PITC_043850	Up	1.2199	0.0018241	Macrophage migration inhibitory factor
PITC_083720	Up	1.6747	0.0019114	Peroxiredoxin (AhpC-type)
PITC_044850	Up	1.0719	0.002046	Short-chain dehydrogenase/reductase SDR
PITC_037030	Up	1.0619	0.0021364	Protein of unknown function (DUF2417)
PITC_042770	Up	1.4492	0.0021611	Protein of unknown function (DUF3468)
PITC_062170	Up	1.1413	0.0021672	Protein of unknown function (DUF2373)
Novel00146	Up	1.5546	0.002178	Dimeric alpha-beta barrel
PITC_085760	Up	1.5382	0.0024603	Hypothetical protein
PITC_081200	Up	1.5856	0.0024603	Zinc finger C2H2
PITC_087500	Up	2.0745	0.0024838	Acyl-CoA N-acyltransferase
PITC_010140	Up	1.0221	0.0024846	G-protein (beta subunit)
PITC_006580	Up	1.1897	0.0027171	Hypothetical protein
PITC_040500	Up	2.1965	0.002788	Protein of unknown function (DUF1772)
PITC_079980	Up	1.7511	0.0027956	D-isomer specific 2-hydroxyacid dehydrogenase (NAD-binding)
PITC_092750	Up	1.2432	0.0028239	Methyltransferase (METTL2)
PITC_010950	Up	1.0002	0.0028278	Zinc finger C2H2
PITC_047780	Up	1.0104	0.0028326	MIF4-like (type I/II/III)
PITC_092540	Up	1.1227	0.0028947	Heat shock protein DnaJ (N-terminal)
PITC_012870	Up	1.0258	0.0029276	Helicase (C-terminal)
PITC_046930	Up	1.2279	0.0029545	Hypothetical protein
PITC_040830	Up	1.7407	0.0030241	Hypothetical protein
PITC_018520	Up	2.3241	0.0030514	Flavin monooxygenase FMO
PITC_026590	Up	1.8553	0.0030785	Hypothetical protein
PITC_058600	Up	2.7361	0.0031877	Glutathione S-transferase/chloride channel (C-terminal)
PITC_015950	Up	1.0038	0.0032196	Protein of unknown function (DUF1665)
PITC_087950	Up	2.0438	0.003241	Aldolase-type TIM barrel
PITC_070030	Up	1.139	0.0032912	Hypothetical protein
PITC_047190	Up	1.0052	0.0033769	Hypothetical protein
PITC_008920	Up	1.3064	0.0034826	Cytochrome P450
PITC_057450	Up	1.2785	0.0035849	Hypothetical protein
PITC_046320	Up	1.1671	0.0036097	Glycosyl transferase family 1
PITC_033560	Up	1.1531	0.0036137	Mitochondrial substrate/solute carrier
PITC_029400	Up	1.0475	0.0036213	Anticodon-binding
PITC_087120	Up	1.1096	0.0036815	Hypothetical protein
PITC_023560	Up	1.0383	0.0039882	Hypothetical protein
PITC_060940	Up	1.2857	0.0040716	Mitochondrial ribosome protein L28/L40
PITC_013070	Up	2.3686	0.0042323	RTA-like protein
PITC_074000	Up	1.0326	0.0042992	Phosphatidylethanolamine-binding protein PEBP
PITC_021060	Up	1.2285	0.0045049	Hypothetical protein
PITC_074430	Up	1.1746	0.0047267	tRNA (uracil-5-)-methyltransferase
PITC_046660	Down	−3.648	0	Major facilitator superfamily domain/general substrate transporter
PITC_043760	Down	−2.8374	0	Hypothetical protein
PITC_032430	Down	−2.3736	0	Aldehyde/histidinol dehydrogenase
PITC_046670	Down	−1.9386	0	Nitrite reductase [NAD(P)H] (large subunit)/NirD
PITC_011740	Down	−1.9108	0	Oligopeptide transporter OPT superfamily
PITC_057570	Down	−1.8752	0	Blood group Rhesus C/E/D polypeptide
PITC_082240	Down	−1.5215	0	Phosphate transporter
PITC_032420	Down	−1.4027	1.5651e-260	Polyketide synthase/enoylreductase
PITC_017840	Down	−1.5626	3.5905e-222	Extracellular membrane protein/CFEM domain
PITC_070530	Down	−1.9241	5.068e-218	Glutamate/phenylalanine/leucine/valine dehydrogenase
PITC_079880	Down	−3.9081	2.5445e-179	Oligopeptide transporter OPT superfamily
PITC_061120	Down	−3.4728	1.2151e-170	Permease/cytosine/purine/uracil/thiamine/allantoin
PITC_014160	Down	−1.2308	1.1393e-169	Globin
PITC_046680	Down	−1.5943	1.814e-156	Eukaryotic molybdopterin oxidoreductase
PITC_033290	Down	−1.8295	5.902e-140	Permease/cytosine/purine/uracil/thiamine/allantoin
PITC_004960	Down	−2.7743	4.0603e-133	Inositol oxygenase
PITC_017970	Down	−1.5444	2.0952e-130	Citrate synthase-like (core)
PITC_035800	Down	−1.9518	2.9886e-130	Malic oxidoreductase
PITC_017980	Down	−1.4234	2.6159e-122	ATP-grasp fold (subdomain 2)
PITC_004450	Down	−4.9185	3.5244e-121	Peptidyl-arginine deiminase/Porphyromonas-type
PITC_039130	Down	−1.7648	3.6165e-120	Ketol-acid reductoisomerase
PITC_026890	Down	−1.7453	7.0113e-114	Hypothetical protein
PITC_062770	Down	−1.4318	6.7413e-80	Oligopeptide transporter OPT superfamily
PITC_016870	Down	−1.7165	3.1401e-75	Major facilitator superfamily domain/general substrate transporter
PITC_060030	Down	−1.2707	3.1776e-75	Acyl-CoA N-acyltransferase
PITC_075480	Down	−1.1351	4.3327e-73	Mitochondrial substrate/solute carrier
PITC_054230	Down	−2.0639	3.3437e-72	Hypothetical protein
PITC_043230	Down	−2.9225	1.3567e-69	Histidine phosphatase superfamily (clade-2)
PITC_004970	Down	−3.3894	4.39e-68	Oxidoreductase (N-terminal)
PITC_002190	Down	−3.7981	2.8268e-67	Tetracycline resistance protein/TetA/multidrug resistance protein MdtG
PITC_077280	Down	−1.2494	1.9221e-65	Beta-lactamase-like protein
PITC_061110	Down	−2.6833	3.6605e-64	Oxoglutarate/iron-dependent dioxygenase
PITC_080770	Down	−3.1572	5.2583e-64	Sodium/solute symporter
PITC_043560	Down	−1.3792	2.0095e-58	Alternative oxidase
PITC_029470	Down	−1.8784	2.4544e-57	PAK-box/P21-Rho-binding
PITC_005820	Down	−1.2948	1.4354e-55	Pyridoxal phosphate-dependent transferase (major region/subdomain 1)
PITC_081060	Down	−1.4634	2.0911e-55	sulfate anion transporter
PITC_027550	Down	−1.0626	3.5843e-52	Carbon-nitrogen hydrolase
PITC_099470	Down	−1.3775	2.0929e-50	3-isopropylmalate dehydratase (fused small/large subunit)
PITC_047900	Down	−3.2575	1.3872e-49	Guanine-specific ribonuclease N1/T1
PITC_041090	Down	−1.2149	2.2186e-48	Amino acid/polyamine transporter I
PITC_077120	Down	−1.3668	1.1703e-47	Hydrophobin
PITC_007140	Down	−1.2918	3.1104e-47	Thiolase-like (subgroup)
PITC_096730	Down	−2.6939	6.6738e-47	Protein of unknown function (DUF3712)
PITC_028570	Down	−1.3346	1.6773e-45	Hydroxymethylglutaryl-coenzyme A synthase C-terminal
PITC_036750	Down	−1.9333	1.0714e-43	Hypothetical protein
PITC_011020	Down	−1.709	1.0854e-42	Nucleobase cation symporter-1 (NCS1)
PITC_016130	Down	−1.9149	1.888e-42	Aconitase/3-isopropylmalate dehydratase/swivel
PITC_020770	Down	−4.6792	3.4346e-42	Hydrophobin
PITC_029300	Down	−1.1216	6.006e-40	Translation initiation factor IF6
PITC_032270	Down	−2.869	1.3213e-39	Histidine phosphatase superfamily (clade-2)
PITC_032240	Down	−1.3822	8.9736e-39	Hypothetical protein
PITC_009670	Down	−1.3334	1.4922e-38	Protein of unknown function (DUF1752)
PITC_065080	Down	−1.6682	1.1201e-37	Cytochrome P450
PITC_053020	Down	−2.6947	4.8535e-37	ABC transporter/transmembrane domain (type I)
PITC_074290	Down	−1.2477	8.9123e-36	ABC transporter/transmembrane domain (type I)
PITC_073190	Down	−2.3578	2.1938e-35	Histidine phosphatase superfamily (clade-2)
PITC_032400	Down	−2.0067	4.7247e-35	GPR1/FUN34/yaaH
PITC_070790	Down	−2.2127	8.5113e-35	Hypothetical protein
PITC_060100	Down	−3.3723	2.2324e-34	Hypothetical protein
PITC_014790	Down	−1.4492	4.8674e-33	Calcium/calmodulin-dependent/calcium-dependent protein kinase
PITC_032410	Down	−3.614	8.8868e-33	Hypothetical protein
PITC_014210	Down	−2.0773	2.7689e-32	Peptidase S8/S53/subtilisin/kexin/sedolisin
PITC_040200	Down	−1.9813	2.9888e-32	FAD linked oxidase (N-terminal)
PITC_054440	Down	−1.8813	4.4426e-31	Fatty acid desaturase (type I)
PITC_011060	Down	−1.2013	7.5096e-31	reverse transcriptase
PITC_074640	Down	−2.1122	2.5625e-30	Dual specificity phosphatase
PITC_077340	Down	−1.3952	4.3445e-29	Potassium channel/voltage-dependent (beta subunit)/KCNAB-like protein
PITC_095790	Down	−1.0952	1.9331e-28	Pyridoxal phosphate-dependent transferase (major region/subdomain 2)
PITC_070190	Down	−2.2386	3.249e-28	Hypothetical protein
PITC_002200	Down	−2.5989	3.0755e-27	Hypothetical protein
PITC_090940	Down	−2.7726	6.7837e-27	Major facilitator superfamily domain/general substrate transporter
PITC_065220	Down	−2.4988	7.4228e-27	Male sterility (NAD-binding)
PITC_003730	Down	−1.9752	8.0398e-27	Glycerophosphoryl diester phosphodiesterase
PITC_009510	Down	−2.39	2.1227e-26	Major facilitator superfamily domain/general substrate transporter
PITC_077590	Down	−1.6479	2.792e-26	Hypothetical protein
PITC_014200	Down	−2.3757	2.9595e-26	Amino acid/polyamine transporter I
PITC_081340	Down	−1.6601	7.0802e-26	protein of unknown function (DUF202)
Novel00066	Down	−2.575	7.6667e-26
PITC_029790	Down	−2.6236	2.8879e-25	Hypothetical protein
PITC_009460	Down	−3.4991	1.1294e-24	CDR ABC transporter
PITC_046570	Down	−2.7116	1.3559e-24	Acyl transferase/acyl hydrolase/lysophospholipase
PITC_087560	Down	−1.269	1.8935e-24	GTP cyclohydrolase N-terminal
PITC_061310	Down	−1.5979	2.5832e-24	Band 7 protein
PITC_058780	Down	−2.2171	1.9609e-23	Monooxygenase (FAD-binding)
PITC_077290	Down	−2.533	8.1753e-22	Hypothetical protein
PITC_074280	Down	−2.3252	1.8004e-21	Major facilitator superfamily domain/general substrate transporter
PITC_088080	Down	−1.235	1.8594e-20	Phosphoprotein phosphatase PPZ
PITC_027200	Down	−1.8509	2.3481e-20	Amino acid/polyamine transporter I
PITC_082120	Down	−1.0662	4.6004e-20	Transketolase (C-terminal)/Pyruvate-ferredoxin oxidoreductase(domain II)
PITC_052390	Down	−1.2186	5.133e-20	Sterile alpha motif (type I)
PITC_004880	Down	−1.1919	5.6094e-20	Hypothetical protein
PITC_051540	Down	−3.581	2.003e-19	Amino acid/polyamine transporter I
PITC_028900	Down	−2.2618	2.4019e-19	Bifunctional 6-phosphofructo-2-kinase/fructose-2/6-bisphosphate 2-phosphatase
PITC_032820	Down	−3.4282	2.9076e-19	Major facilitator superfamily domain/general substrate transporter
PITC_027390	Down	−1.1921	3.3502e-19	Short-chain dehydrogenase/reductase SDR
PITC_008780	Down	−1.4156	6.0342e-19	Amino acid transporter/transmembrane
PITC_009500	Down	−2.1216	1.0216e-18	O-methyltransferase family 2
PITC_086780	Down	−2.1253	2.8932e-18	Major facilitator superfamily domain/general substrate transporter
PITC_098660	Down	−1.6879	3.1025e-18	Fatty acid desaturase (type I/core)
PITC_026170	Down	−1.1045	3.4593e-18	Hypothetical protein
PITC_035540	Down	−1.7106	3.7829e-18	Hypothetical protein
PITC_003240	Down	−1.7774	9.0855e-18	Alanine racemase (N-terminal)
PITC_062920	Down	−1.1633	9.9813e-18	Protein of unknown function (DUF2838)
PITC_046580	Down	−3.4282	1.1255e-17	Phospholipid methyltransferase
PITC_065070	Down	−1.8411	1.5496e-17	protein of unknown function (DUF2235)
PITC_048750	Down	−1.5476	2.3324e-17	Major facilitator superfamily domain/general substrate transporter
PITC_037720	Down	−1.8399	4.7263e-17	Cysteine dioxygenase (type I)
PITC_076800	Down	−1.2911	8.9569e-17	Heat shock protein DnaJ (N-terminal)
PITC_066950	Down	−2.806	1.2668e-16	Mitochondrial carrier protein
PITC_020690	Down	−3.8479	1.673e-16	Hypothetical protein
PITC_016860	Down	−1.2731	1.9483e-16	Hypothetical protein
PITC_070180	Down	−1.7243	2.8075e-16	FAD dependent oxidoreductase
PITC_050380	Down	−1.1578	5.3343e-16	FAD-dependent pyridine nucleotide-disulfide oxidoreductase
PITC_043990	Down	−1.6594	6.1475e-16	Concanavalin A-like lectin/glucanases superfamily
PITC_063850	Down	−3.4131	8.8105e-16	Peptidase aspartic (catalytic)
PITC_002330	Down	−2.59	9.844e-16	Hypothetical protein
PITC_056610	Down	−1.5134	1.9352e-15	GTPase of unknown function (C-terminal)
PITC_046540	Down	−1.1424	2.2981e-15	Fungi transcription factor
PITC_009490	Down	−1.4645	3.4685e-15	Hypothetical protein
PITC_055140	Down	−2.3319	8.6191e-15	Zinc finger RING-type
PITC_089410	Down	−1.0085	1.4512e-14	Calcium/calmodulin-dependent/calcium-dependent protein kinase
PITC_013580	Down	−1.7409	1.5607e-14	Hypothetical protein
PITC_013570	Down	−1.0424	1.6807e-14	Hypothetical protein
Novel00110	Down	−1.2278	1.7077e-14	Ras-association
PITC_053420	Down	−1.2889	3.0397e-14	Mini-chromosome maintenance complex protein 6
PITC_013930	Down	−1.2656	3.7628e-14	protein of unknown function (DUF2293)
PITC_045050	Down	−1.6932	7.5089e-14	Amino acid/polyamine transporter I
PITC_025780	Down	−1.5402	7.7516e-14	Hypothetical protein
PITC_027470	Down	−1.2439	2.0843e-13	Aldehyde dehydrogenase (N-terminal)
PITC_004510	Down	−2.4313	2.4162e-13	Amino acid/polyamine transporter I
PITC_044130	Down	−1.2811	2.4162e-13	Hypothetical protein
PITC_014920	Down	−2.7524	3.752e-13	protein of unknown function (DUF125)/transmembrane
PITC_028990	Down	−2.4142	4.4831e-13	Hypothetical protein
PITC_083580	Down	−1.7098	5.7709e-13	Blastomyces yeast-phase-specific protein
PITC_043870	Down	−1.0954	6.3113e-13	Aldehyde/histidinol dehydrogenase
PITC_071290	Down	−1.1889	6.7198e-13	Acetolactate synthase (small subunit)
PITC_032920	Down	−3.1338	1.3093e-12	Major facilitator superfamily domain/general substrate transporter
PITC_058790	Down	−3.0934	1.3557e-12	Hypothetical protein
PITC_087650	Down	−2.0236	2.2986e-12	Hypothetical protein
PITC_048820	Down	−1.555	2.5339e-12	Acyl transferase/acyl hydrolase/lysophospholipase
PITC_091070	Down	−1.307	4.2997e-12	Cytochrome P450 (E-class%2C/group I)
PITC_040210	Down	−1.7082	4.313e-12	Male sterility (NAD-binding)
PITC_027540	Down	−1.18	4.6088e-12	Glycoside hydrolase family 2 (N-terminal)
PITC_085430	Down	−1.036	7.8943e-12	Pectin lyase fold/virulence factor
PITC_000960	Down	−2.6066	9.1007e-12	FAD dependent oxidoreductase
PITC_030890	Down	−1.0775	9.1007e-12	Nucleic acid-binding/OB-fold
PITC_026650	Down	−2.1109	1.1001e-11	Major facilitator superfamily domain/general substrate transporter
PITC_054270	Down	−1.2022	1.2819e-11	Hypothetical protein
PITC_088610	Down	−2.0774	2.0715e-11	Hypothetical protein
PITC_063230	Down	−1.0855	2.1811e-11	Mediator complex (subunit Med XII)
PITC_012270	Down	−5.5645	2.588e-11	Major facilitator superfamily domain/general substrate transporter
PITC_068700	Down	−1.356	2.6687e-11	Acetate-CoA ligase
PITC_001470	Down	−1.0228	2.8677e-11	Dimeric alpha-beta barrel
PITC_048300	Down	−1.0881	2.9316e-11	Glucose-methanol-choline oxidoreductase
PITC_037280	Down	−2.8393	3.0872e-11	Major facilitator superfamily domain/general substrate transporter
PITC_061440	Down	−1.4103	3.4524e-11	ATPase (AAA-type/core)
PITC_004400	Down	−1.5877	3.7722e-11	Zinc finger/DNA-directed DNA polymerase family B/alpha
PITC_001990	Down	−5.1592	6.3817e-11	Amidase
PITC_039000	Down	−2.3473	7.2162e-11	Amino acid/polyamine transporter I
PITC_052190	Down	−1.1151	8.258e-11	Hypothetical protein
PITC_020990	Down	−2.987	8.6982e-11	Glycoside hydrolase family 43
PITC_088660	Down	−1.1352	1.0971e-10	Protein of unknown function (DUF3468)
PITC_046550	Down	−2.7637	1.147e-10	protein of unknown function (DUF1338)
PITC_095830	Down	−1.349	1.2616e-10	Peroxisomal biogenesis factor 11
PITC_000300	Down	−1.0662	1.347e-10	Mevalonate kinase
PITC_014420	Down	−1.1506	1.8211e-10	Aldehyde dehydrogenase (C-terminal)
PITC_039770	Down	−2.5931	1.9504e-10	Acyl transferase/acyl hydrolase/lysophospholipase
PITC_068840	Down	−1.1605	2.2747e-10	Natural resistance-associated macrophage protein
PITC_041810	Down	−1.0885	2.5164e-10	Hypothetical protein
PITC_091650	Down	−1.3148	2.7044e-10	FAD-binding 8
PITC_095490	Down	−2.0168	2.7102e-10	Hypothetical protein
PITC_090950	Down	−3.7453	3.6781e-10	Major facilitator superfamily domain/general substrate transporter
PITC_013770	Down	−1.1904	3.9436e-10	Phospholipid methyltransferase
PITC_067960	Down	−1.0459	8.9186e-10	Saccharopine dehydrogenase/Homospermidine synthase
PITC_055400	Down	−2.0671	1.1254e-09	Hypothetical protein
PITC_039790	Down	−1.0608	1.1296e-09	Hypothetical protein
PITC_098810	Down	−3.5152	1.3585e-09	Hypothetical protein
PITC_041000	Down	−1.6606	1.5507e-09	Hypothetical protein
PITC_005230	Down	−1.3161	1.7187e-09	protein of unknown function (DUF2415)
PITC_036760	Down	−1.8138	2.3078e-09	Calcium-binding EF-hand
PITC_057280	Down	−1.099	2.6132e-09	TRAPP II complex/TRAPPC10
PITC_088110	Down	−1.5136	2.7857e-09	Major facilitator superfamily domain/general substrate transporter
PITC_034970	Down	−3.8476	3.2607e-09	Mediator complex (subunit Med XXII)
PITC_039780	Down	−2.1487	3.8377e-09	Serine hydrolase FSH
PITC_039440	Down	−1.0577	4.186e-09	Nucleic acid-binding/OB-fold
PITC_037750	Down	−1.6505	7.6515e-09	Peptidase C1B/bleomycin hydrolase
PITC_063490	Down	−1.267	7.8119e-09	Adenylylsulfate kinase
PITC_080330	Down	−1.6351	8.2245e-09	FMN-dependent alpha-hydroxy acid dehydrogenase
PITC_056680	Down	−1.0217	8.4563e-09	Folylpolyglutamate synthase
PITC_040510	Down	−1.0544	1.1414e-08	Protein of unknown function (DUF3441)
PITC_060090	Down	−1.1686	1.3052e-08	Inosine/uridine-preferring nucleoside hydrolase
PITC_001300	Down	−1.0451	1.7161e-08	Aspartate-semialdehyde dehydrogenase
PITC_068010	Down	−1.3753	2.1363e-08	Major facilitator superfamily domain/general substrate transporter
PITC_069720	Down	−1.1078	2.7668e-08	Armadillo-like helical
PITC_008790	Down	−1.0097	2.8259e-08	SPX (N-terminal)
PITC_047390	Down	−1.2622	3.1834e-08	Hypothetical protein
PITC_018680	Down	−1.6013	3.6112e-08	C4-type zinc-finger of DNA polymerase delta
PITC_054420	Down	−3.1306	3.6113e-08	Flavin monooxygenase FMO
PITC_038070	Down	−1.136	4.1456e-08	Amidohydrolase 2
PITC_012190	Down	−1.709	4.6509e-08	Major facilitator superfamily domain/general substrate transporter
PITC_099810	Down	−1.7909	5.8139e-08	Acyl transferase/acyl hydrolase/lysophospholipase
PITC_007510	Down	−2.5076	6.1115e-08	Taurine catabolism dioxygenase TauD/TfdA
PITC_051950	Down	−1.7574	6.2216e-08	Hypothetical protein
PITC_080420	Down	−1.1696	7.3705e-08	Dihydroxy-acid/6-phosphogluconate dehydratase
PITC_078620	Down	−1.3227	7.3953e-08	Peptidase S58 DmpA/arginine biosynthesis protein ArgJ
PITC_045130	Down	−1.9461	8.497e-08	Fungi Alpha-amylase
PITC_037400	Down	−3.3951	9.5583e-08	Protein of unknown function (DUF1275)
PITC_055370	Down	−1.9428	9.6013e-08	Short-chain dehydrogenase/reductase SDR
PITC_061640	Down	−1.9175	1.0654e-07	Hypothetical protein
PITC_074580	Down	−4.6829	1.1495e-07	Lipase (class III)
PITC_036830	Down	−3.6716	1.158e-07	Hypothetical protein
PITC_002770	Down	−2.0696	1.2806e-07	Cytochrome P450
PITC_083080	Down	−1.066	1.2843e-07	Hypothetical protein
PITC_020890	Down	−1.2606	1.4053e-07	Hypothetical protein
PITC_084110	Down	−1.3297	1.4679e-07	Inner nuclear membrane protein MAN1
PITC_012280	Down	−1.1685	1.5855e-07	UDP-glucuronosyl/UDP-glucosyltransferase
PITC_087340	Down	−1.1247	1.6667e-07	TPMT family
PITC_089860	Down	−1.1473	1.7198e-07	Eisosome protein 1
PITC_021030	Down	−2.6184	1.8558e-07	Hypothetical protein
PITC_000950	Down	−2.3031	1.8924e-07	Major facilitator superfamily domain/general substrate transporter
PITC_030520	Down	−1.1964	1.8977e-07	Threonine dehydratase/biosynthetic
PITC_021540	Down	−1.3468	1.934e-07	Protein of unknown function (DUF3779)/phosphate metabolism
PITC_016290	Down	−1.2066	2.0199e-07	Signal transduction histidine kinase (core)
PITC_029730	Down	−1.0728	2.6075e-07	Cytochrome P450
PITC_079120	Down	−1.1166	2.6558e-07	Condensin complex (subunit 1/N-terminal)
PITC_009650	Down	−1.0457	2.7779e-07	Translation initiation factor SUI1
PITC_079400	Down	−1.1909	2.997e-07	RecF/RecN/SMC
PITC_079300	Down	−1.1262	3.0555e-07	Hypothetical protein
PITC_088350	Down	−1.6028	4.0121e-07	Polyketide synthase/enoylreductase
PITC_000250	Down	−1.5124	6.0348e-07	Hypothetical protein
PITC_030500	Down	−1.2178	6.0348e-07	Hypothetical protein
PITC_022140	Down	−1.3271	6.6649e-07	Aldolase-type TIM barrel
PITC_032560	Down	−1.322	7.0784e-07	Alpha/beta hydrolase fold-3
PITC_029070	Down	−1.0073	8.0992e-07	Uncharacterized protein
PITC_040390	Down	−1.1455	8.5054e-07	Hypothetical protein
PITC_038250	Down	−2.3104	1.0372e-06	Cytochrome P450
PITC_029500	Down	−4.3125	1.0581e-06	Oxidoreductase-like (N-terminal)
PITC_019880	Down	−1.0805	1.0803e-06	Hypothetical protein
PITC_040870	Down	−1.0707	1.262e-06	Hypothetical protein
PITC_081640	Down	−1.7503	1.308e-06	Hypothetical protein
PITC_074820	Down	−1.038	1.3626e-06	Tetratricopeptide-like helical
PITC_049500	Down	−1.4874	1.3815e-06	ATPase MipZ/NubP2/Cfd1
PITC_030030	Down	−1.5946	1.432e-06	Fungi transcription factor
PITC_015780	Down	−1.0525	1.4784e-06	Terpenoid cyclases/protein prenyltransferase alpha-alpha toroid
PITC_059350	Down	−1.1106	1.5044e-06	Aldehyde dehydrogenase (N-terminal)
PITC_015070	Down	−1.351	1.6527e-06	DNA mismatch repair protein (MSH2)
PITC_091080	Down	−2.3099	1.7546e-06	Hypothetical protein
PITC_005850	Down	−1.0837	1.8626e-06	Phytanoyl-CoA dioxygenase
PITC_091620	Down	−1.2036	1.9181e-06	Hypothetical protein
PITC_019560	Down	−1.7051	2.6013e-06	Mitochondrial substrate/solute carrier
PITC_028670	Down	−3.5881	2.6794e-06	Major facilitator superfamily domain/general substrate transporter
PITC_027110	Down	−2.24	3.3729e-06	Hypothetical protein
PITC_042230	Down	−1.3283	3.4048e-06	Hypothetical protein
Novel00232	Down	−2.2809	3.4148e-06	Hypothetical protein
PITC_011710	Down	−1.8568	3.617e-06	Glutathione-dependent formaldehyde-activating enzyme/centromere protein V
PITC_015420	Down	−1.265	3.7073e-06	Mediator complex (subunit Med9)
PITC_031240	Down	−2.9329	3.7331e-06	Hypothetical protein
PITC_001510	Down	−1.0875	4.1341e-06	Serine hydrolase FSH
PITC_007360	Down	−1.0719	4.528e-06	M-phase inducer phosphatase
PITC_038780	Down	−2.4681	4.7058e-06	Short-chain dehydrogenase/reductase SDR
PITC_074650	Down	−2.9912	5.2954e-06	Hypothetical protein
PITC_066070	Down	−2.2409	5.3846e-06	Hypothetical protein
PITC_005160	Down	−1.0793	5.6776e-06	Hypothetical protein
PITC_036940	Down	−1.9809	6.4989e-06	Hypothetical protein
PITC_023640	Down	−1.0578	6.8145e-06	Polyketide synthase/enoylreductase
PITC_037300	Down	−1.4343	6.9959e-06	Purine nucleoside permease
PITC_068850	Down	−1.5378	7.4153e-06	Diaphanous GTPase-binding
PITC_080370	Down	−1.4088	7.5266e-06	Hypothetical protein
PITC_066330	Down	−1.2025	7.6299e-06	Protein-tyrosine phosphatase (catalytic)
PITC_015260	Down	−1.4395	9.0242e-06	Hypothetical protein
PITC_020670	Down	−2.0559	9.0652e-06	Ketopantoate reductase ApbA/PanE
PITC_026860	Down	−1.1979	9.5396e-06	Pyridoxal phosphate-dependent transferase (major region/subdomain 1)
PITC_004950	Down	−1.3043	1.0299e-05	Aldo/keto reductase (subgroup)
PITC_083420	Down	−2.2366	1.0768e-05	Glycoside hydrolase family 43
PITC_041550	Down	−4.11	1.2074e-05	Hypothetical protein
PITC_010650	Down	−1.1041	1.2074e-05	Hypothetical protein
PITC_037420	Down	−2.738	1.3606e-05	Pyruvate/Phosphoenolpyruvate kinase
PITC_084890	Down	−1.4775	1.5342e-05	Isocitrate and isopropylmalate dehydrogenases family
PITC_028260	Down	−1.7536	1.6283e-05	Hypothetical protein
PITC_015150	Down	−1.1469	1.7462e-05	Class II aldolase/adducin (N-terminal)
PITC_052590	Down	−1.8358	1.7884e-05	Hypothetical protein
PITC_064980	Down	−2.9218	1.8237e-05	O-methyltransferase family 3
PITC_091280	Down	−1.1282	2.151e-05	protein of unknown function (DUF292)
PITC_013640	Down	−1.2463	2.1526e-05	Branched-chain alpha-ketoacid dehydrogenase kinase/Pyruvate dehydrogenase kinase (N-terminal)
PITC_044000	Down	−1.8702	2.2985e-05	Glycoside hydrolase superfamily
PITC_064130	Down	−1.1218	2.3287e-05	Hypothetical protein
PITC_055330	Down	−1.3029	2.5371e-05	Multicopper oxidase (type II)
PITC_029920	Down	−1.0546	2.6174e-05	Vacuolar protein 8
PITC_024130	Down	−3.204	2.712e-05	AMP-dependent synthetase/ligase
Novel00087	Down	−1.4388	3.0119e-05	Hypothetical protein
PITC_040700	Down	−1.2487	3.1069e-05	Hypothetical protein
PITC_067230	Down	−1.1963	3.349e-05	Hypothetical protein
PITC_074250	Down	−1.2155	4.0406e-05	protein of unknown function (DUF4334)
PITC_012260	Down	−1.3232	4.6655e-05	Acyl-CoA N-acyltransferase
PITC_086340	Down	−1.3972	4.6909e-05	Hypothetical protein
PITC_085810	Down	−1.163	4.8528e-05	Helicase (C-terminal)
PITC_013460	Down	−1.272	5.0336e-05	Acyl transferase/acyl hydrolase/lysophospholipase
PITC_017030	Down	−2.0118	5.1106e-05	Hypothetical protein
PITC_022030	Down	−1.2084	5.1861e-05	TUP1-like enhancer of split
PITC_042070	Down	−1.5197	5.7464e-05	Amino acid/polyamine transporter I
PITC_068560	Down	−2.973	5.8494e-05	Alkaline phosphatase-like (alpha/beta/alpha)
PITC_040350	Down	−1.0473	6.5488e-05	Major facilitator superfamily domain/general substrate transporter
PITC_036360	Down	−1.1193	6.6961e-05	Winged helix-turn-helix transcription repressor DNA-binding
PITC_080470	Down	−1.5654	8.9944e-05	Anaphase-promoting complex (subunit 15/MND2)
PITC_007400	Down	−1.0639	9.4352e-05	Hypothetical protein
PITC_002460	Down	−1.0085	9.5655e-05	L-asparaginase (type II)
PITC_076190	Down	−2.2705	9.8056e-05	Uncharacterized protein
PITC_002180	Down	−2.1829	9.8984e-05	Oxoglutarate/iron-dependent dioxygenase
PITC_098130	Down	−7.4348	9.9081e-05	Glycoside hydrolase family 71
PITC_040760	Down	−1.1072	0.00010076	Protein of unknown function (DUF2347)
PITC_097030	Down	−1.8041	0.0001066	Hypothetical protein
PITC_068040	Down	−3.532	0.00010704	Pectate lyase (catalytic)
PITC_004910	Down	−2.3752	0.00011077	ABC transporter/integral membrane (type I)
PITC_044480	Down	−1.5324	0.0001338	Glycoside hydrolase superfamily
PITC_045980	Down	−1.1342	0.00014393	Catalase-peroxidase heme
PITC_010720	Down	−2.1732	0.00014623	Glycoside hydrolase superfamily
PITC_048480	Down	−1.0413	0.00015291	Adenylylsulfate kinase
PITC_077390	Down	−1.0177	0.00015834	NADP transhydrogenase (beta subunit)
PITC_061370	Down	−1.327	0.00016522	sulfate transporter
PITC_000700	Down	−1.0115	0.00017964	Armadillo-like helical
PITC_010550	Down	−1.536	0.00018421	DNA polymerase delta/II small subunit family
PITC_015370	Down	−1.1384	0.00020049	DNA-directed DNA polymerase family B
PITC_064960	Down	−1.2461	0.00020977	Major facilitator superfamily domain/general substrate transporter
PITC_068450	Down	−1.2299	0.00023732	Pyridoxal phosphate-dependent transferase (major region/subdomain 2)
PITC_025870	Down	−1.2856	0.00025487	Hypothetical protein
PITC_060740	Down	−4.9653	0.00026224	Hypothetical protein
PITC_024470	Down	−1.1716	0.00027443	Fungi transcription factor
PITC_095660	Down	−1.4332	0.00030571	Smr protein/MutS2 (C-terminal)
PITC_087660	Down	−1.3469	0.00033464	Cytochrome P450
PITC_055420	Down	−1.4099	0.00033586	Nucleic acid-binding/OB-fold
PITC_021100	Down	−1.2077	0.00033873	Protein of unknown function (DUF4291)
PITC_073880	Down	−1.1492	0.00033909	Hypothetical protein
PITC_029440	Down	−1.2277	0.00034298	ATP-NAD kinase (PpnK-type/alpha/beta)
PITC_052070	Down	−1.5282	0.00035796	Hypothetical protein
Novel00083	Down	−1.3171	0.00037056	Small cysteine-rich protein
PITC_065890	Down	−1.2486	0.0003804	Pyoverdine biosynthesis
PITC_063770	Down	−1.0656	0.00038179	NAD(P)H-hydrate epimerase
PITC_031140	Down	−1.8099	0.00039254	Hypothetical protein
PITC_066130	Down	−1.255	0.00041604	Hypothetical protein
PITC_052460	Down	−1.1148	0.00041727	Spo12
PITC_098480	Down	−1.0697	0.00042126	Hypothetical protein
PITC_002340	Down	−1.2285	0.00044207	DNA primase (small subunit)
PITC_091740	Down	−1.6122	0.00045	Pyridoxal phosphate-dependent transferase (major region/subdomain 2)
PITC_057210	Down	−1.1521	0.00046554	Translation initiation factor SUI1
PITC_086150	Down	−1.3376	0.00048311	Calcium/calmodulin-dependent/calcium-dependent protein kinase
PITC_029990	Down	−2.248	0.00050802	Major facilitator superfamily domain/general substrate transporter
PITC_011320	Down	−1.6011	0.00051878	Crotonase (core)
Novel00112	Down	−1.3518	0.00052626	Hypothetical protein
PITC_084700	Down	−1.6894	0.00052885	Hypothetical protein
PITC_007340	Down	−1.2981	0.00060172	Cwf19-like (C-terminal domain I)
PITC_035210	Down	−1.2826	0.00063822	Hypothetical protein
PITC_066890	Down	−1.1046	0.00064851	Hypothetical protein
PITC_071030	Down	−1.0094	0.00065498	Hypothetical protein
PITC_063170	Down	−2.2208	0.00068019	Hypothetical protein
PITC_065750	Down	−1.3897	0.00068724	Amidase
PITC_024160	Down	−1.7849	0.00070909	Aromatic prenyltransferase (DMATS type)
PITC_001780	Down	−1.0492	0.00077918	Hypothetical protein
PITC_070270	Down	−3.677	0.00079983	Copper amine oxidase (N2-terminal)
PITC_015860	Down	−1.0611	0.00079983	Rad9-like Rad53-binding domain
PITC_037620	Down	−1.0667	0.00080749	Hypothetical protein
PITC_030020	Down	−2.087	0.00080762	Oxoglutarate/iron-dependent dioxygenase
PITC_098510	Down	−1.2042	0.00081006	Protein of unknown function (DUF1446)
PITC_071000	Down	−1.0334	0.00081006	Ubiquitin-associated/translation elongation factor EF1B (N-terminal)
PITC_001000	Down	−2.3861	0.00083389	Hydrophobin
PITC_047040	Down	−1.1839	0.00083389	Cyclic-AMP phosphodiesterase (class II)
PITC_035880	Down	−1.7573	0.00085404	Hypothetical protein
PITC_026060	Down	−1.1691	0.00086008	Peptide methionine sulfoxide reductase MsrA
PITC_065900	Down	−1.3358	0.00093914	Major facilitator superfamily domain/general substrate transporter
PITC_027460	Down	−1.4015	0.0010068	High mobility group (HMG-I/HMG-Y)
PITC_054720	Down	−1.7117	0.0010193	Glutamine amidotransferase (type I)
PITC_046230	Down	−1.4079	0.0010813	DNA primase (large subunit)
PITC_008150	Down	−2.251	0.001096	Fungi transcription factor
PITC_083840	Down	−1.0727	0.0011071	DNA photolyase (FAD-binding)/Cryptochrome (C-terminal)
PITC_067570	Down	−1.1574	0.0011486	Dna2/Cas4/domain of unknown function (DUF83)
PITC_081170	Down	−1.363	0.0012055	Major facilitator superfamily domain/general substrate transporter
PITC_047100	Down	−1.5929	0.0012073	Monooxygenase (FAD-binding)
PITC_027180	Down	−1.0644	0.0012331	Sodium:neurotransmitter symporter
PITC_046620	Down	−1.1713	0.0012378	Hypothetical protein
PITC_070260	Down	−1.7365	0.0013153	Aldehyde dehydrogenase (N-terminal)
PITC_033470	Down	−1.0643	0.0014341	ATPase (AAA-type/core)
PITC_052910	Down	−1.0631	0.0015025	D-amino-acid oxidase
PITC_043070	Down	−1.2479	0.0015755	Hypothetical protein
PITC_089920	Down	−2.0629	0.0016124	Tyrosine/serine-protein phosphatase (IphP-type)
PITC_042120	Down	−1.1246	0.0016687	Hypothetical protein
PITC_002240	Down	−1.5072	0.0016783	Hypothetical protein
PITC_074460	Down	−1.058	0.0017039	Transcription factor Tfb4
PITC_051420	Down	−1.8237	0.0017209	Protein of unknown function (DUF3669)/zinc finger protein
PITC_083130	Down	−1.1436	0.0017232	Microtubule-associated protein (MAP65/Ase1/PRC1)
PITC_026600	Down	−1.7059	0.0017364	Hypothetical protein
PITC_077330	Down	−1.4003	0.0018123	Protein of unknown function (DUF1996)
PITC_057320	Down	−1.0013	0.0018139	Hypothetical protein
PITC_091670	Down	−1.3428	0.001851	Short-chain dehydrogenase/reductase SDR
PITC_049990	Down	−3.9091	0.0019114	Hypothetical protein
PITC_076940	Down	−1.2562	0.0019114	Hypothetical protein
PITC_081820	Down	−1.0748	0.0019481	Hypothetical protein
PITC_086250	Down	−1.0604	0.0019605	Peptidase M20
PITC_016020	Down	−1.5203	0.0019879	Hypothetical protein
PITC_040220	Down	−1.0158	0.0019964	Glycoside hydrolase superfamily
PITC_045690	Down	−1.5878	0.002042	Cytochrome P450
PITC_001100	Down	−1.4806	0.0021477	protein of unknown function (DUF1793)
PITC_035050	Down	−1.0736	0.0022335	Nickel/cobalt transporter/high-affinity
PITC_025640	Down	−1.5108	0.0022903	Major facilitator superfamily domain/general substrate transporter
PITC_044260	Down	−1.0288	0.0022946	Hypothetical protein
PITC_089470	Down	−1.255	0.0023888	Biotin/lipoate A/B protein ligase
PITC_079770	Down	−1.7905	0.002402	Hypothetical protein
PITC_027570	Down	−2.077	0.0024511	Glycoside hydrolase superfamily
PITC_046880	Down	−2.4441	0.0026175	Zinc finger RING-type
PITC_036240	Down	−1.3903	0.0026326	Hypothetical protein
PITC_019180	Down	−1.3539	0.0026837	DNA polymerase (alpha subunit B N-terminal)
PITC_073070	Down	−1.3705	0.0027207	Hypothetical protein
Novel00209	Down	−1.0944	0.0027701	Hypothetical protein
PITC_015240	Down	−1.7102	0.0028622	Amino acid/polyamine transporter I
PITC_004890	Down	−1.4358	0.0029714	Protein of unknown function (DUF1749)
PITC_037090	Down	−1.2536	0.0029718	Acyl-CoA oxidase/dehydrogenase (type I)
PITC_059370	Down	−1.4603	0.0031877	Hypothetical protein
PITC_091450	Down	−1.2897	0.00319	Hypothetical protein
PITC_071750	Down	−1.3117	0.0031965	Spc97/Spc98
PITC_017860	Down	−1.0557	0.0032272	Hypothetical protein
PITC_061760	Down	−2.1056	0.003241	Peptidase C45/acyl-coenzyme A:6-aminopenicillanic acid acyl-transferase
PITC_082960	Down	−1.0052	0.0033167	Aprataxin-like protein
PITC_084220	Down	−1.0974	0.0034751	Helicase (C-terminal)
PITC_063180	Down	−1.0401	0.0037204	Tetratricopeptide-like helical
PITC_038820	Down	−1.2727	0.003734	Ribonucleotide reductase/transcriptional regulator CRT10
PITC_055360	Down	−1.5258	0.0038309	Scytalone dehydratase
PITC_019450	Down	−2.1446	0.0038893	Amidohydrolase 2
PITC_055380	Down	−1.2647	0.0038981	Hypothetical protein
PITC_015100	Down	−1.8835	0.0039197	Hypothetical protein
PITC_087350	Down	−1.1115	0.0039277	Major facilitator superfamily domain/general substrate transporter
PITC_029900	Down	−2.4769	0.0039495	Uncharacterized protein
PITC_082130	Down	−2.0379	0.004256	Alpha/beta hydrolase fold-3
PITC_089420	Down	−1.3524	0.004429	Hypothetical protein
PITC_077400	Down	−1.525	0.0045137	Hypothetical protein
PITC_012580	Down	−1.3165	0.0045608	Hypothetical protein
PITC_060790	Down	−1.061	0.0045608	Protein phosphatase 2C
PITC_019540	Down	−1.0304	0.0047647	Protein of unknown function (DUF1308)
PITC_088090	Down	−2.7099	0.0048309	Alternative oxidase
PITC_011430	Down	−1.3551	0.004924	Galactosyl transferase
