# Supplementary material for: Transcriptome analysis of fungicide-responsive gene expression profiles in two Penicillium italicum strains with different response to the sterol demethylation inhibitor (DMI) fungicide prochloraz
Source: BMC Genomics. 2020 Feb 12;21:156. doi: 10.1186/s12864-020-6564-6 (PMC7017498; doi:10.1186/s12864-020-6564-6)
Supplement: Supplementary file 6 — Additional file 6: Table S4. Summary of DEGs in the comparison between prochloraz-induced and no-induced Pi-S strains. [file 12864_2020_6564_MOESM6_ESM.xls]

## Sheet: Sheet1
Table S4 Summary of DEGs in the comparison between prochloraz-induced and no-induced Pi-S strains.
Gene ID	Regulated	log2 (Fold change)	q value	Functional annotation
PITC_090260	Up	1.0629	8.0204e-177	Sugar isomerase
PITC_062770	Up	1.4874	6.9774e-121	Oligopeptide transporter OPT superfamily
PITC_069050	Up	1.3619	3.324e-108	Cytochrome P450
PITC_072480	Up	1.7148	2.1834e-80	Uncharacterized protein
PITC_025300	Up	1.1878	4.1997e-67	RTA-like protein
PITC_042540	Up	2.8291	7.0794e-66	Aldolase-type TIM barrel
PITC_027000	Up	1.8688	1.7969e-61	Ergosterol biosynthesis methyltransferase
PITC_013310	Up	1.065	2.9017e-55	Zinc finger C2H2
PITC_095470	Up	1.208	4.2559e-46	Alpha/beta hydrolase fold-3
PITC_042560	Up	2.6037	5.3673e-46	Monooxygenase (FAD-binding)
PITC_006390	Up	1.6415	1.5388e-44	Pectinesterase
PITC_099100	Up	1.6866	2.7678e-36	Transketolase (C-terminal)/Pyruvate-ferredoxin oxidoreductase (domain II)
PITC_024590	Up	2.6777	3.1457e-34	Major facilitator superfamily domain /general substrate transporter
PITC_024570	Up	2.5637	3.8473e-33	Glycoside hydrolase/deacetylase (beta/alpha-barrel)
PITC_031260	Up	1.0452	2.8259e-32	Protein of unknown function (DUF3548)
PITC_054930	Up	1.2213	1.4317e-24	Tetrapeptide transporter OPT1/isp4
PITC_085050	Up	1.215	8.6706e-24	Sulfatase
PITC_083360	Up	2.4253	2.0081e-23	Cytochrome P450
PITC_005510	Up	1.2964	1.6789e-22	Permease (cytosine/purine/uracil thiamine/allantoin)
PITC_042590	Up	2.2246	3.6801e-22	Aromatic-ring-hydroxylating dioxygenase (alpha subunit)
PITC_042570	Up	3.2607	2.1427e-21	Monooxygenase (FAD-binding)
PITC_036750	Up	1.1594	1.5547e-20	Hypothetical protein
PITC_035480	Up	1.2845	8.1155e-20	Esterase/SGNH hydrolase-type (subgroup)
PITC_024600	Up	2.8722	1.049e-17	Major facilitator superfamily domain/general substrate transporter
PITC_014050	Up	2.0362	1.9335e-16	Anoctamin/TMEM 16
PITC_047840	Up	1.3871	2.8176e-16	Sodium/calcium exchanger (membrane region)
PITC_035490	Up	1.1691	2.1581e-14	Acyltransferase 3
PITC_041770	Up	1.3751	6.0239e-14	Aldolase-type TIM barrel
PITC_079280	Up	1.008	7.2849e-13	PAS fold-3
PITC_006420	Up	1.55	2.2663e-12	Hypothetical protein
PITC_027550	Up	2.0555	6.3252e-12	Carbon-nitrogen hydrolase
PITC_001610	Up	1.7777	1.6696e-11	Phosphoadenosine phosphosulfate reductase CysH
PITC_020620	Up	1.4223	2.4853e-11	Hypothetical protein
PITC_096350	Up	1.3675	7.3458e-11	Proline oxidase
PITC_053830	Up	1.0798	7.96e-11	Acyl-CoA N-acyltransferase
PITC_036010	Up	1.5436	9.5344e-11	Hypothetical protein
PITC_071140	Up	1.2367	3.9038e-10	Zinc finger C2H2
PITC_070790	Up	1.1627	6.8848e-10	Hypothetical protein
PITC_099830	Up	1.15	6.8949e-10	Protein of unknown function (DUF1212)
PITC_024580	Up	1.8643	3.2067e-09	Aldolase-type TIM barrel
PITC_068290	Up	1.5483	5.1154e-08	Hypothetical protein
PITC_006430	Up	1.7385	1.2531e-07	Hypothetical protein
PITC_068370	Up	1.236	6.446e-07	Alkaline phosphatase-like
PITC_051920	Up	1.7043	9.498e-07	Hypothetical protein
PITC_099820	Up	1.1419	9.6915e-06	Serine hydrolase FSH
PITC_057170	Up	1.3607	1.6851e-05	Hypothetical protein
PITC_045170	Up	1.3061	3.9243e-05	BRCA1-associated 2
PITC_076960	Up	1.1689	4.6154e-05	Organic solute transporter (Ost-alpha)
PITC_046400	Up	1.018	4.9009e-05	Hypothetical protein
PITC_045450	Up	1.3747	6.0008e-05	Major facilitator superfamily domain /general substrate transporter
PITC_014290	Up	1.7664	8.7345e-05	Hypothetical protein
PITC_098400	Up	1.2131	0.00020368	Lipase (class III)
PITC_014380	Up	1.6634	0.00021209	General substrate transporter
PITC_054870	Up	1.0656	0.00023475	Cytochrome P450
PITC_079610	Up	1.3832	0.00027778	Mg2+ transporter protein/CorA-like or zinc transport protein ZntB
PITC_036790	Up	1.338	0.00029262	Nucleotide-binding protein (alpha-beta plait)
PITC_005370	Up	1.2971	0.00045347	Monooxygenase (FAD-binding)
PITC_038780	Up	1.4992	0.00065141	Short-chain dehydrogenase/reductase SDR
PITC_027790	Up	1.0002	0.00088231	3-oxo-5-alpha-steroid 4-dehydrogenase (C-terminal)
PITC_050350	Up	1.3807	0.0020467	O-methyltransferase
PITC_025080	Up	1.0322	0.0026972	Amino acid/polyamine transporter
PITC_099320	Up	1.4788	0.0043373	Cytochrome P450
PITC_091110	Down	−3.2131	9.19e-272	Zinc finger C2H2
PITC_040670	Down	−2.8869	4.836e-238	Clp ATPase (C-terminal)
PITC_081550	Down	−1.2816	1.6038e-232	ATPase P-type (K/Mg/Cd/Cu/Zn/Na/Ca/Na/H-transporter)
PITC_027530	Down	−3.2600	2.1831e-190	Hypothetical protein
PITC_059290	Down	−2.2178	6.3362e-148	Hypothetical protein
PITC_080500	Down	−1.6109	4.4374e-130	Heat shock protein 70 family
PITC_002900	Down	−1.5596	1.2351e-120	Major facilitator superfamily domain /general substrate transporter
PITC_014160	Down	−1.6863	2.5206e-114	Globin
PITC_043560	Down	−3.3693	1.8824e-111	Alternative oxidase
PITC_014190	Down	−1.1327	5.2022e-95	Hypothetical protein
PITC_066120	Down	−1.6448	3.4767e-89	Short-chain dehydrogenase/reductase SDR
PITC_024010	Down	−2.8213	8.2738e-88	Arrestin-like (N-terminal)
PITC_073800	Down	−2.6573	1.6e-86	ATPase P-type% (K/Mg/Cd/Cu/Zn/Na/Ca/Na/H-transporter)
PITC_009440	Down	−1.7013	4.1378e-80	Pyridoxal phosphate-dependent transferase (major region/subdomain 1)
PITC_078010	Down	−2.4557	1.7797e-72	Hypothetical protein
PITC_004590	Down	−2.0773	5.0774e-70	Mannitol dehydrogenase
PITC_004430	Down	−1.6880	2.7182e-66	Uricase
PITC_090090	Down	−3.1856	2.2219e-64	HSP20-like chaperone
PITC_030080	Down	−1.8041	4.7568e-64	Acyl-CoA dehydrogenase (N-terminal)
PITC_085560	Down	−2.4962	1.4841e-61	Uncharacterized protein
PITC_060260	Down	−2.0098	2.4914e-58	Immunoglobulin E-set
PITC_002830	Down	−1.6617	4.2581e-58	Malate synthase A
PITC_017840	Down	−1.1276	5.88e-58	Extracellular membrane protein (fungal CFEM domain)
PITC_011600	Down	−1.4923	4.6501e-49	Glucose/ribitol dehydrogenase
PITC_045980	Down	−1.9825	7.5974e-47	Catalase-peroxidase heme
PITC_054550	Down	−1.6394	7.709e-47	Hypothetical protein
PITC_039270	Down	−1.5681	2.9549e-46	Hypothetical protein
PITC_044220	Down	−2.1974	4.8673e-46	Hypothetical protein
PITC_064070	Down	−3.0951	8.319e-45	LDB19 (N-terminal)
PITC_068890	Down	−1.4366	2.1883e-39	Thiolase-like (subgroup)
PITC_099720	Down	−2.3582	5.6648e-39	Hypothetical protein
PITC_037720	Down	−2.5301	8.0468e-35	Cysteine dioxygenase (type I)
PITC_076800	Down	−2.9162	1.4153e-34	Heat shock protein DnaJ (N-terminal)
PITC_095870	Down	−1.3795	3.6622e-34	Phosphoenolpyruvate carboxykinase (ATP-utilizing)
PITC_066700	Down	−1.4923	1.0506e-33	Acyl-CoA oxidase
PITC_005820	Down	−1.6166	5.0993e-33	Pyridoxal phosphate-dependent transferase
PITC_085250	Down	−2.1552	4.19e-31	Ribosome maturation protein SBDS (N-terminal)
PITC_079300	Down	−2.3361	8.1023e-31	Hypothetical protein
PITC_018260	Down	−1.5723	6.5796e-30	Hypothetical protein
PITC_074300	Down	−2.0456	4.209e-29	Hypothetical protein
PITC_067900	Down	−1.7884	5.2937e-29	Fructose-1,6-bisphosphatase (class I)/Sedoheputulose-1,7-bisphosphatase
PITC_012280	Down	−3.2038	7.0712e-29	UDP-glucuronosyl/UDP-glucosyltransferase
PITC_034470	Down	−2.8649	1.7297e-28	Methyltransferase (type XI)
PITC_061440	Down	−2.7356	1.3542e-27	ATPase (AAA-type)
PITC_005770	Down	−1.3205	4.4119e-27	Aldolase-type TIM barrel
PITC_016850	Down	−1.1984	1.3844e-26	Acyltransferase ChoActase/COT/CPT
PITC_057040	Down	−1.6928	5.0047e-26	Thiolase-like (subgroup)
PITC_041010	Down	−1.0549	1.8477e-25	Glutamate/phenylalanine/leucine/valine dehydrogenase (C-terminal)
PITC_002190	Down	−1.8162	2.1328e-25	Tetracycline resistance protein/multidrug resistance protein MdtG
PITC_039130	Down	−1.0391	2.2489e-25	Ketol-acid reductoisomerase
PITC_091150	Down	−1.5117	3.0542e-25	Major facilitator superfamily domain/general substrate transporter
PITC_089230	Down	−1.5012	1.0497e-24	MAGE protein
PITC_023640	Down	−1.4364	2.7234e-24	Polyketide synthase/enoylreductase
PITC_084640	Down	−1.5669	7.3243e-24	Mitochondrial substrate/solute carrier
PITC_055110	Down	−1.6699	5.9206e-22	Annexin/type XIV
PITC_057000	Down	−1.3193	1.3618e-20	Hypothetical protein
PITC_070400	Down	−3.2526	2.8203e-20	Major facilitator superfamily domain/general substrate transporter
PITC_018280	Down	−1.9651	2.8903e-20	Protein trafficking Pga2
PITC_003920	Down	−1.3138	9.5816e-20	Nucleic acid-binding
PITC_059300	Down	−1.7628	3.0708e-19	Succinate CoA transferase
PITC_087100	Down	−1.7417	4.2085e-19	Protein of unknown function (DUF3602)
PITC_025200	Down	−1.2319	4.4039e-19	protein of unknown function (DUF4009）
PITC_052470	Down	−1.4854	5.3806e-19	Acyl-CoA dehydrogenase (N-terminal)
PITC_010830	Down	−2.4203	8.8579e-19	Hypothetical protein
PITC_083780	Down	−1.7938	2.2164e-18	Hypothetical protein
PITC_093340	Down	−2.0533	2.2806e-18	HAD-superfamily hydrolase subfamily IIA/CECR5
PITC_038250	Down	−5.4013	3.0585e-18	Cytochrome P450
PITC_031890	Down	−1.2195	4.39e-18	Fatty acid hydroxylase
PITC_076900	Down	−1.2696	5.8218e-18	Hypothetical protein
PITC_087320	Down	−1.4314	8.0699e-18	Short-chain dehydrogenase/reductase SDR
PITC_099470	Down	−1.0897	8.1637e-18	3-isopropylmalate dehydratase/fused small/large subunit
PITC_004080	Down	−1.8630	1.401e-17	Ribose/galactose isomerase
PITC_003850	Down	−1.6112	3.356e-17	Xylulose 5-phosphate/Fructose 6-phosphate phosphoketolase
PITC_013580	Down	−1.9961	6.2938e-17	Hypothetical protein
PITC_056440	Down	−1.8697	1.4953e-16	Zinc finger C2H2
PITC_023350	Down	−3.1572	3.1459e-16	Major facilitator superfamily domain/general substrate transporter
PITC_080770	Down	−1.5726	5.3962e-16	Sodium/solute symporter
PITC_015630	Down	−1.8662	6.1961e-16	Aldolase-type TIM barrel
PITC_046210	Down	−1.2065	8.5173e-16	Hypothetical protein
PITC_014670	Down	−1.4227	8.7192e-16	Immunoglobulin E-set
PITC_013650	Down	−2.4446	4.4719e-15	Proteolipid membrane potential modulator
PITC_034890	Down	−1.2481	6.3336e-14	Hypothetical protein
PITC_073770	Down	−1.5669	7.4511e-14	Alcohol dehydrogenase (C-terminal)
PITC_096730	Down	−1.1634	1.4336e-13	Protein of unknown function (DUF3712)
PITC_032820	Down	−2.0694	1.6299e-13	Major facilitator superfamily domain/general substrate transporter
PITC_097780	Down	−1.1422	1.661e-13	Inositolphosphorylceramide-B hydroxylase
PITC_016130	Down	−1.2209	2.0893e-13	Aconitase/3-isopropylmalate dehydratase/swivel
PITC_019510	Down	−1.6461	2.7827e-13	Protein of unknown function (DUF4112)
PITC_065920	Down	−1.7226	5.5879e-13	Mitochondrial 18kDa protein
PITC_042650	Down	−2.2566	6.6045e-13	Major facilitator superfamily domain/general substrate transporter
PITC_065220	Down	−1.3712	8.1875e-13	Male sterilit (NAD-binding)
PITC_049150	Down	−1.1642	9.682e-13	Glycogen synthase
PITC_030500	Down	−2.2057	1.6843e-12	Hypothetical protein
PITC_080550	Down	−1.3341	2.2287e-12	Mitochondrial substrate/solute carrier
PITC_025800	Down	−1.7517	4.412e-12	Calcium/calmodulin-dependent/calcium-dependent protein kinase
PITC_008450	Down	−1.5980	4.5866e-12	Isocitrate and isopropylmalate dehydrogenases family
PITC_097850	Down	−1.5864	1.2193e-11	Major facilitator superfamily domain/general substrate transporter
PITC_010840	Down	−1.1183	2.0267e-11	Sulfide quinone-reductase
PITC_002790	Down	−1.4087	2.1309e-11	Citrate synthase
PITC_051180	Down	−2.5516	3.6962e-11	Pal1 cell morphology
PITC_085000	Down	−1.7972	5.8789e-11	AMP-dependent synthetase/ligase
PITC_060960	Down	−1.1136	6.0274e-11	Protein of unknown function (DUF3210)
PITC_054270	Down	−1.6715	6.8529e-11	Hypothetical protein
PITC_001990	Down	−1.2237	1.5681e-10	Amidase
PITC_081360	Down	−1.1796	1.7274e-10	Protein of unknown function (DUF3779)/phosphate metabolism
PITC_029360	Down	−1.1344	1.8679e-10	Hypothetical protein
PITC_037090	Down	−1.5707	1.9317e-10	Acyl-CoA oxidase/dehydrogenase (type I)
PITC_085320	Down	−1.1912	2.4323e-10	Hypothetical protein
PITC_087300	Down	−1.5720	2.7388e-10	Pyruvate/Phosphoenolpyruvate kinase
PITC_067870	Down	−1.0751	2.8531e-10	Hypothetical protein
PITC_035800	Down	−1.3740	5.4593e-10	Malic oxidoreductase
PITC_002860	Down	−1.5526	6.1791e-10	Hypothetical protein
PITC_043420	Down	−1.2829	1.4198e-09	Hypothetical protein
PITC_005950	Down	−1.2562	1.6822e-09	Cytochrome P450 (E-class/CYP52)
PITC_075130	Down	−1.1786	3.2177e-09	Uncharacterized protein family (UPF0061)
PITC_039590	Down	−1.3298	4.2793e-09	Carboxylesterase (type B)
PITC_068230	Down	−1.0314	7.8069e-09	Vacuolar protein sorting-associated protein 13
PITC_012070	Down	−1.5466	8.5074e-09	Taurine catabolism dioxygenase TauD/TfdA
PITC_065650	Down	−1.3547	1.2897e-08	Hypothetical protein
PITC_086570	Down	−1.3703	2.2549e-08	Hypothetical protein
PITC_089040	Down	−1.3592	2.3518e-08	MaoC-like dehydratase
PITC_004170	Down	−1.2110	5.1152e-08	Crotonase
PITC_070110	Down	−1.6673	5.1154e-08	Thiolase-like (subgroup)
PITC_066290	Down	−1.0334	6.295e-08	Sodium/calcium exchanger membrane region
PITC_095820	Down	−1.1293	6.9904e-08	Major facilitator superfamily domain/general substrate transporter
PITC_009990	Down	−1.1283	7.7058e-08	Glycogen debranching enzyme
PITC_043150	Down	−1.3007	7.9013e-08	Glycoside hydrolase family 2 (N-terminal)
PITC_019990	Down	−1.1680	8.4796e-08	ABC transporter (N-terminal)
PITC_039110	Down	−1.8723	1.1385e-07	Crotonase (core)
PITC_063230	Down	−1.2363	1.3338e-07	Mediator complex (subunit Med12)
PITC_061310	Down	−1.5896	1.4108e-07	Band 7 protein
PITC_062200	Down	−1.3843	1.5336e-07	Hypothetical protein
PITC_011320	Down	−1.9368	1.6188e-07	Crotonase (core)
PITC_037340	Down	−2.5036	1.6257e-07	Hypothetical protein
PITC_002460	Down	−1.4372	1.877e-07	L-asparaginase (type II)
PITC_070240	Down	−2.1056	1.9844e-07	Hypothetical protein
PITC_028320	Down	−1.0344	2.2685e-07	Glutathione peroxidase
PITC_086760	Down	−1.5388	2.6142e-07	Major facilitator superfamily domain/general substrate transporter
PITC_058900	Down	−1.6258	3.0376e-07	Endoplasmic reticulum oxidoreductin 1
PITC_038990	Down	−1.4421	3.8238e-07	Crotonase (core)
PITC_020950	Down	−2.7259	3.8608e-07	protein of unknown function (DUF3533)
PITC_050380	Down	−1.7515	3.9171e-07	FAD-dependent pyridine nucleotide-disulfide oxidoreductase
PITC_030720	Down	−1.7126	6.7391e-07	HCCA isomerase/glutathione S-transferase kappa
PITC_087840	Down	−1.3292	6.8187e-07	Hypothetical protein
PITC_098660	Down	−1.4399	8.3393e-07	Fatty acid desaturase (type I/core)
PITC_029440	Down	−1.9598	8.427e-07	ATP-NAD kinase (PpnK-type/alpha/beta)
PITC_047900	Down	−1.2100	1.1979e-06	Guanine-specific ribonuclease N1/T1
PITC_036710	Down	−1.3499	1.3631e-06	Aminoglycoside phosphotransferase
PITC_002230	Down	−1.4770	1.3781e-06	Tubulin binding cofactor C
PITC_063100	Down	−1.2674	2.174e-06	Protein of unknown function (DUF2406)
PITC_089860	Down	−1.0808	2.4489e-06	Eisosome protein 1
PITC_043870	Down	−1.1992	2.5211e-06	Aldehyde/histidinol dehydrogenase
PITC_000050	Down	−1.4420	2.8501e-06	FAD linked oxidase
PITC_095830	Down	−1.1373	2.9486e-06	Peroxisomal biogenesis factor 11
PITC_062470	Down	−1.2151	3.2352e-06	Hypothetical protein
PITC_099670	Down	−1.6363	3.5085e-06	Taurine catabolism dioxygenase (TauD/TfdA)
PITC_010560	Down	−1.7967	3.8692e-06	Aldolase-type TIM barrel
PITC_014390	Down	−1.5633	3.8692e-06	Major facilitator superfamily domain/general substrate transporter
PITC_019340	Down	−1.2013	5.2081e-06	CheY-like superfamily
PITC_064010	Down	−1.5287	5.3319e-06	Hypothetical protein
PITC_089490	Down	−1.7889	5.5299e-06	Major facilitator superfamily domain/ general substrate transporter
PITC_037240	Down	−1.8816	5.9022e-06	Glycerophosphoryl diester phosphodiesterase
PITC_032100	Down	−1.0248	7.7289e-06	Pyruvate carboxyltransferase
PITC_025130	Down	−1.1891	8.3274e-06	Glucose/ribitol dehydrogenase
PITC_037620	Down	−1.3340	8.9671e-06	Hypothetical protein
PITC_018330	Down	−1.2299	8.978e-06	Dehydrogenase/multihelical
PITC_077390	Down	−1.3867	8.9784e-06	NADP transhydrogenase (beta subunit)
PITC_011710	Down	−1.2916	9.2286e-06	Glutathione-dependent formaldehyde-activating enzyme/centromere protein V
PITC_081170	Down	−2.3074	9.5816e-06	Major facilitator superfamily domain/general substrate transporter
PITC_077580	Down	−1.2838	9.8193e-06	Protein phosphatase inhibitor 2 (IPP-2)
PITC_046610	Down	−1.7505	1.0958e-05	Hypothetical protein
PITC_032940	Down	−2.7622	1.7468e-05	Hypothetical protein
PITC_000580	Down	−1.1350	1.9676e-05	Hypothetical protein
PITC_037730	Down	−1.5715	2.308e-05	Fungi transcription factor
PITC_071660	Down	−1.5898	2.3096e-05	Thiolase (C-terminal)
PITC_084970	Down	−1.2043	2.4546e-05	Hypothetical protein
PITC_045280	Down	−1.6581	2.5791e-05	Coiled-coil domain containing protein 109 (C-terminal)
PITC_033480	Down	−1.7722	2.813e-05	Hypothetical protein
PITC_065390	Down	−1.2591	3.4757e-05	Cytochrome P450 (E-class/group I)
PITC_093730	Down	−1.2203	4.2426e-05	ADP-ribosylation/Crystallin J1
PITC_077820	Down	−1.1582	5.5108e-05	Hypothetical protein
PITC_066860	Down	−1.7119	5.5456e-05	Hypothetical protein
PITC_074820	Down	−1.3496	5.6639e-05	Tetratricopeptide-like helical
PITC_042380	Down	−1.0376	6.6144e-05	Uncharacterized protein
PITC_065480	Down	−2.7019	6.8844e-05	Hypothetical protein
PITC_053630	Down	−1.1176	7.8912e-05	Hexokinase (N-terminal)
PITC_070740	Down	−1.0267	8.6692e-05	Hypothetical protein
PITC_069590	Down	−1.0869	9.3896e-05	Manganese/iron superoxide dismutase (C-terminal)
PITC_012270	Down	−1.3807	9.6839e-05	Major facilitator superfamily domain/general substrate transporter
PITC_096170	Down	−1.6261	0.00011631	4-hydroxyphenylpyruvate dioxygenase
PITC_084880	Down	−1.1209	0.00011733	Tetratricopeptide TPR2
PITC_018160	Down	−1.5586	0.00014321	Acyl-CoA dehydrogenase (N-terminal)
PITC_003930	Down	−1.1081	0.0001465	Alpha/beta hydrolase fold-3
PITC_065050	Down	−2.3634	0.00015981	Hypothetical protein
PITC_055600	Down	−1.3114	0.0001686	Armadillo-like helical
PITC_099030	Down	−2.6669	0.00019994	Acyltransferase 3
PITC_039770	Down	−1.4462	0.00022837	Acyl transferase/acyl hydrolase/lysophospholipase
PITC_006020	Down	−1.4195	0.00024134	Hypothetical protein
PITC_085920	Down	−1.3114	0.00024252	Hypothetical protein
PITC_083320	Down	−1.1702	0.00026106	Lipase/secreted
PITC_095500	Down	−1.1167	0.00029268	Hypothetical protein
PITC_066080	Down	−1.2425	0.00033056	Riboflavin synthase-like (beta-barrel)
PITC_027540	Down	−1.0440	0.00040499	Glycoside hydrolase family 2 (N-terminal)
PITC_084890	Down	−1.0464	0.00047502	Isocitrate and isopropylmalate dehydrogenases family
PITC_083530	Down	−1.1014	0.00048962	protein of unknown function (DUF336)
PITC_036470	Down	−1.2353	0.00051563	Glucose/ribitol dehydrogenase
PITC_095430	Down	−1.2617	0.00052145	Amidase
PITC_065270	Down	−1.1028	0.00053839	Dehydrogenase/multihelical
PITC_006460	Down	−1.1548	0.00056132	Mitochondrial inner membrane translocase subunit/peroxisomal protein
PITC_023950	Down	−1.3546	0.0005778	INO80 complex (subunit Ies4)
PITC_083840	Down	−1.5147	0.0005778	DNA photolyase (FAD-binding)/Cryptochrome (C-terminal)
PITC_035050	Down	−1.0699	0.00060268	Nickel/cobalt transporter/high-affinity
PITC_055720	Down	−1.2585	0.00064849	putative AB-hydrolase YheT
PITC_086780	Down	−1.0939	0.00067946	Major facilitator superfamily domain/general substrate transporter
PITC_058830	Down	−1.7848	0.00073801	Terpenoid synthase
PITC_075490	Down	−1.2013	0.00088288	Coproporphyrinogen III oxidase/aerobic
PITC_072760	Down	−1.4741	0.00094348	YAP-binding/Alf4/Glomulin
PITC_023560	Down	−1.3427	0.0012175	Hypothetical protein
PITC_023070	Down	−1.2598	0.0013023	Major facilitator superfamily domain/general substrate transporter
PITC_034170	Down	−1.9190	0.0013599	Amidase
PITC_074090	Down	−1.6954	0.0015267	Alkaline phosphatase-like (alpha/beta/alpha)
PITC_028900	Down	−1.0397	0.0015879	Bifunctional 6-phosphofructo-2-kinase/fructose-2/6-bisphosphate 2-phosphatase
PITC_075330	Down	−1.4658	0.0016502	Hypothetical protein
PITC_050300	Down	−1.7168	0.0017691	Glucose/ribitol dehydrogenase
PITC_069880	Down	−2.1230	0.0018118	Amino acid/polyamine transporter I
PITC_042140	Down	−1.3985	0.0018776	FAD-dependent pyridine nucleotide-disulfide oxidoreductase
PITC_066260	Down	−1.2568	0.0020137	Ubiquitin fusion degradation protein (UFD1)
PITC_069820	Down	−1.0618	0.0020755	Aminotransferase (class IV)
PITC_016350	Down	−2.2829	0.0022459	Protein-tyrosine phosphatase (catalytic)
PITC_087350	Down	−1.1949	0.0029243	Major facilitator superfamily domain/general substrate transporter
PITC_062210	Down	−1.3226	0.0032002	Hydroxyisourate hydrolase
PITC_014150	Down	−1.6418	0.0035184	Major intrinsic protein
PITC_099040	Down	−2.4744	0.0041731	Hypothetical protein
PITC_056810	Down	−2.7092	0.0042906	Acyl-CoA N-acyltransferase
