# Supplementary material for: Transcriptome analysis of fungicide-responsive gene expression profiles in two Penicillium italicum strains with different response to the sterol demethylation inhibitor (DMI) fungicide prochloraz
Source: BMC Genomics. 2020 Feb 12;21:156. doi: 10.1186/s12864-020-6564-6 (PMC7017498; doi:10.1186/s12864-020-6564-6)
Supplement: Supplementary file 7 — Additional file 7: Table S5. Summary of DEGs in the comparison between Pi-R and Pi-S strains under prochloraz-induced conditions. [file 12864_2020_6564_MOESM7_ESM.xlsx]

## Sheet: Table S5
Table S5 Summary of DEGs in the comparison between Pi-R and Pi-S strains under prochloraz-induced conditions
Gene_ID	Regulated	log2(Fold change)	q value	Functional annotation
PITC_010150	Up	2.2626	0	Hypothetical protein
PITC_061910	Up	2.376	0	Thiamine pyrophosphate enzyme (C-terminal TPP-binding)
PITC_080500	Up	2.6328	0	Heat shock protein 70 family
PITC_032870	Up	2.8873	0	Alcohol dehydrogenase superfamily
PITC_041010	Up	3.1418	0	Glutamate/phenylalanine/leucine/valine dehydrogenas (C-terminal)
PITC_062450	Up	3.2799	0	Glycogen/starch/alpha-glucan phosphorylase
PITC_059290	Up	3.6583	0	Hypothetical protein
PITC_040670	Up	3.7795	0	Clp ATPase (C-terminal)
PITC_091110	Up	3.9206	0	Zinc finger C2H2
PITC_032590	Up	7.5231	0	CDR ABC transporter
PITC_054200	Up	2.6838	1.18e-278	Hypothetical protein
PITC_042890	Up	5.4988	7.13e-275	Hypothetical protein
PITC_048240	Up	2.6297	1.04e-270	Hypothetical protein
PITC_097190	Up	1.7468	1.41e-269	Thioredoxin
PITC_024910	Up	1.6224	1.51e-268	Glycoside hydrolase superfamily
PITC_050110	Up	1.537	7.25e-257	Glyceraldehyde/Erythrose phosphate dehydrogenase family
PITC_045180	Up	1.7237	7.87e-244	Ubiquitin supergroup
PITC_037700	Up	3.0717	9.05e-240	Hexokinase (N-terminal)
PITC_097960	Up	2.2476	2.22e-235	6-phosphofructokinase
PITC_009440	Up	2.8755	6.87e-233	Pyridoxal phosphate-dependent transferase (subdomain I)
PITC_032130	Up	2.9872	1.96e-231	Concanavalin A-like lectin/glucanase (subgroup)
PITC_041670	Up	2.2314	8.48e-227	Fungi transcription factor
PITC_050160	Up	3.2845	2.18e-220	Hypothetical protein
PITC_045240	Up	5.0301	3.13e-220	Glucose-repressible protein Grg1
PITC_087510	Up	3.4177	5.28e-218	Hypothetical protein
PITC_042810	Up	2.8133	1.51e-211	TRP-like family
PITC_039180	Up	1.8806	9.15e-207	Chitin synthase (N-terminal)
PITC_028080	Up	1.5758	5.5e-203	Hypothetical protein
PITC_090030	Up	2.9632	1.24e-197	Protein of unknown function (DUF3468)
PITC_014130	Up	1.9831	5.05e-197	Hypothetical protein
PITC_015430	Up	3.0824	7.06e-185	BPG-independent PGAM (N-terminal)
PITC_023600	Up	2.0333	8.02e-170	Hypothetical protein
PITC_007220	Up	2.4311	7.64e-164	Glucosamine-6-phosphate isomerase
PITC_003520	Up	2.7238	1.08e-162	Protein of unknown function (DUF1761)
PITC_027400	Up	2.3916	7.71e-161	Alkaline phosphatase-like (alpha-beta-alpha)
PITC_093660	Up	4.0973	4.72e-158	Hypothetical protein
PITC_061080	Up	5.3758	5.4e-157	Hypothetical protein
PITC_007250	Up	1.9455	1.67e-155	N-acetylglucosamine-6-phosphate deacetylase
PITC_061580	Up	2.0622	3.41e-151	Glucose-repressible protein Grg1
PITC_013180	Up	1.3936	3.6e-151	Hypothetical protein
PITC_060550	Up	4.1266	7.94e-145	Stress-responsive protein Ish1
PITC_095870	Up	2.7277	1.36e-141	Phosphoenolpyruvate carboxykinase
PITC_064770	Up	1.6202	2.8e-141	Fungal chitin synthase
PITC_090260	Up	1.0145	3.66e-140	Sugar isomerase (SIS)
PITC_012530	Up	1.9639	5.86e-140	Ketose-bisphosphate aldolase (class-II)
PITC_017100	Up	2.0469	1.87e-135	HEAT (type II)
PITC_039270	Up	2.6927	5.84e-134	Hypothetical protein
PITC_006390	Up	1.9241	4.96e-133	Pectinesterase (catalytic)
PITC_067860	Up	1.6547	3.19e-124	Hypothetical protein
PITC_064760	Up	1.7417	2.19e-123	Fungal chitin synthase
PITC_048910	Up	1.5581	1.79e-122	Hypothetical protein
PITC_086790	Up	1.0915	2.19e-119	Glutamine synthetase (beta-Grasp)
PITC_083220	Up	3.939	2.38e-114	Hypothetical protein
PITC_060700	Up	3.5858	3.68e-114	Hypothetical protein
PITC_027100	Up	2.3843	1.54e-113	Hypothetical protein
PITC_083640	Up	3.1034	2.39e-109	Hypothetical protein
PITC_096350	Up	2.6014	7.32e-109	Proline oxidase
PITC_021050	Up	2.28	4.58e-106	Hypothetical protein
PITC_088710	Up	2.143	1.31e-104	Hypothetical protein
Novel00024	Up	6.9553	1.58e-104	Hypothetical protein
PITC_002800	Up	1.7492	1.39e-103	Armadillo-like helical
PITC_063150	Up	2.0869	9.44e-103	Hypothetical protein
PITC_076690	Up	1.1215	3.5e-102	Pyridoxal phosphate-dependent transferase (subdomain II)
PITC_028820	Up	2.8945	6.74e-100	Hypothetical protein
PITC_033160	Up	1.3612	3.2e-99	Hypothetical protein
PITC_082730	Up	3.8328	1.77e-96	Hypothetical protein
PITC_061590	Up	2.4495	7.59e-96	Protein of unknown function (DUF221)
PITC_025410	Up	2.0298	5.79e-93	Hypothetical protein
PITC_004590	Up	2.6467	1.4e-92	Mannitol dehydrogenase (C-terminal)
PITC_011640	Up	3.5743	3.6e-92	Hypothetical protein
PITC_067190	Up	2.3057	3.41e-91	Chitin synthase
PITC_032780	Up	3.2628	5.66e-91	Transketolase (N-terminal)
PITC_041290	Up	1.2529	1.35e-90	Phosphoglycerate kinase
PITC_014910	Up	1.829	9.02e-88	Hypothetical protein
PITC_082670	Up	2.5236	5.02e-86	Phytanoyl-CoA dioxygenase
PITC_068500	Up	2.8413	1.26e-85	Hypothetical protein
PITC_015090	Up	2.5982	1.99e-84	Hypothetical protein
PITC_008480	Up	2.6704	6.61e-84	Glycoside hydrolase superfamily
PITC_047150	Up	2.3609	6.64e-83	Senescence/spartin-associated
PITC_052300	Up	1.611	2.27e-80	Hypothetical protein
PITC_068650	Up	2.0076	1.33e-78	Amino acid transporter/transmembrane
PITC_036010	Up	2.4845	2.31e-77	Hypothetical protein
PITC_007260	Up	3.4095	4.13e-77	Major facilitator superfamily domain/general substrate transporter
PITC_009300	Up	2.5294	1.05e-75	Protein of unknown function (DUF2406)
PITC_005760	Up	2.5335	1.41e-75	Hypothetical protein
PITC_005930	Up	1.929	2.56e-74	Hypothetical protein
PITC_016950	Up	1.6707	2.82e-70	Cerato-platanin
PITC_019360	Up	2.3296	4.28e-69	Protein of unknown function (DUF4009)
PITC_057290	Up	1.2752	2.44e-68	Fatty acid desaturase (type I)
PITC_082380	Up	1.9767	3.85e-68	Hexokinase (N-terminal)
PITC_076900	Up	2.4872	7.89e-68	Hypothetical protein
PITC_065700	Up	2.1867	8.43e-68	Fungi protein of unknown function (DUF1774)
PITC_018260	Up	2.4935	1.38e-67	Hypothetical protein
PITC_053830	Up	1.9778	1.39e-67	Acyl-CoA N-acyltransferase
PITC_048320	Up	3.0035	9.55e-65	Hypothetical protein
PITC_030170	Up	5.0094	9.69e-63	Hypothetical protein
PITC_011600	Up	1.9812	1.32e-61	Glucose/ribitol dehydrogenase
PITC_040980	Up	2.488	2.17e-61	Vacuolar protein sorting-associated protein 62
PITC_087300	Up	3.363	4.66e-61	Pyruvate/Phosphoenolpyruvate kinase
PITC_096590	Up	1.4466	5.47e-61	Hypothetical protein
PITC_097630	Up	1.4023	5.04e-60	Hypothetical protein
Novel00277	Up	1.6355	5.05e-60	Polyketide synthase
PITC_090670	Up	4.1038	1.21e-59	Hypothetical protein
PITC_068490	Up	1.1803	1.15e-58	Blood coagulation inhibitor/disintegrin
PITC_002830	Up	2.0116	2.22e-58	Malate synthase A
PITC_001660	Up	2.3878	8.08e-58	Transcription factor/MADS-box
PITC_025740	Up	2.1402	5.87e-57	Hypothetical protein
PITC_035640	Up	1.8768	6.19e-57	Protein of unknown function (DUF3517)
PITC_067170	Up	2.5966	4.74e-56	CDR ABC transporter
PITC_016190	Up	2.2254	6.52e-55	Actin cortical patch SUR7/pH-response regulator PalI
PITC_004740	Up	2.8195	1.27e-54	Aminotransferase (class IV)
PITC_075540	Up	2.9293	1.17e-53	Hypothetical protein
PITC_080750	Up	1.999	1.01e-51	Nucleotide-bindin (alpha-beta plait)
PITC_081550	Up	1.0137	1.88e-51	ATPase (P-type)/K/Mg/Cd/Cu/Zn/Na/Ca/Na/H-transporter
PITC_059850	Up	1.8618	3.13e-51	Hypothetical protein
PITC_050140	Up	1.7425	1.09e-50	Single-stranded nucleic acid binding R3H
PITC_041910	Up	2.8943	3.33e-50	Magnesium transporter NIPA
PITC_042200	Up	2.0227	4.69e-50	Cystathionine beta-synthase (core)
PITC_099720	Up	2.9077	1.25e-49	Hypothetical protein
PITC_049170	Up	6.6256	1.57e-49	Hypothetical protein
PITC_078010	Up	2.4763	3.6e-49	Hypothetical protein
PITC_019350	Up	3.5257	5.23e-49	Hypothetical protein
PITC_074390	Up	1.8035	2.07e-48	Hypothetical protein
PITC_014850	Up	2.0536	3.14e-48	Hypothetical protein
PITC_078000	Up	1.9763	1.4e-47	Protein of unknown function (DUF4336)
PITC_003850	Up	2.7043	2.06e-47	Xylulose 5-phosphate/Fructose 6-phosphate phosphoketolase (N-terminal)
PITC_077870	Up	2.1032	5.58e-47	Glycoside hydrolase superfamily
PITC_090510	Up	1.7424	6.15e-47	Hypothetical protein
PITC_067200	Up	2.3672	1.74e-46	Protein-tyrosine phosphatase
PITC_028420	Up	1.0885	9.7e-46	Hypothetical protein
PITC_073110	Up	1.7157	4.32e-45	Nucleolar GTP-binding protein 2
PITC_005840	Up	1.5904	5.18e-45	Hypothetical protein
PITC_075740	Up	1.9272	7.41e-45	Calcipressin
PITC_089230	Up	2.2347	1.34e-44	MAGE protein
PITC_027530	Up	2.3023	2.69e-44	Hypothetical protein
PITC_067900	Up	2.4352	4.65e-44	Fructose-1,6-bisphosphatase class I/Sedoheputulose-1,7-bisphosphatase
PITC_009990	Up	2.5902	4.97e-44	Glycogen debranching enzyme
PITC_051250	Up	2.4762	6.6e-44	Hypothetical protein
PITC_099740	Up	2.8588	9.35e-44	ATPase inhibitor (IATP)
PITC_091460	Up	2.4805	3.15e-43	Hypothetical protein
PITC_055110	Up	2.4871	1.72e-42	Fungal annexin (type XIV)
PITC_060260	Up	2.1223	2.19e-42	Immunoglobulin E-set
PITC_055100	Up	1.9479	2.75e-42	Hypothetical protein
PITC_050430	Up	1.8996	3.84e-42	Hypothetical protein
PITC_059590	Up	1.7293	4.27e-42	Fungal chitin synthase
PITC_050760	Up	1.7487	4.68e-42	Hypothetical protein
PITC_082680	Up	1.7053	7.46e-42	Heterokaryon incompatibility Het-C
PITC_092520	Up	1.4331	1.06e-41	CheY-like superfamily
PITC_037500	Up	1.4301	1.77e-41	Hypothetical protein
PITC_051080	Up	2.7316	2.25e-41	Gelsolin
PITC_043020	Up	2.9634	3.57e-41	Archaeal/bacterial/fungal rhodopsin
PITC_004080	Up	2.8766	6.89e-41	Ribose/galactose isomerase
PITC_085250	Up	2.7072	1.98e-40	Ribosome maturation protein SBDS (N-terminal)
PITC_037560	Up	1.5689	3.84e-40	Zinc finger C2H2
PITC_049150	Up	2.1889	1.05e-39	Glycogen synthase
PITC_013080	Up	2.3097	1.29e-39	Transketolase C-terminal/Pyruvate-ferredoxin oxidoreductase (domain II)
PITC_068230	Up	2.2474	2.74e-39	Fungi vacuolar protein sorting-associated protein 13
PITC_057000	Up	2.0487	5.07e-39	Hypothetical protein
PITC_051820	Up	1.0686	1.64e-38	Uncharacterized protein
PITC_029040	Up	1.133	1.72e-38	Fatty acid desaturase core (type I)
PITC_067970	Up	1.881	2.11e-37	Hypothetical protein
PITC_056440	Up	2.8376	1.47e-36	Zinc finger C2H2
PITC_050350	Up	2.7088	5.57e-36	O-methyltransferase family 2
PITC_077200	Up	1.6571	5.65e-36	Hypothetical protein
PITC_063100	Up	2.8286	6.49e-36	Protein of unknown function (DUF2406)
PITC_053220	Up	2.8198	2.44e-35	Protein of unknown function (DUF3405)
PITC_066860	Up	3.7984	2.46e-35	Hypothetical protein
PITC_087390	Up	2.5034	5.93e-35	Zinc finger C2H2
PITC_068510	Up	3.7112	1.69e-34	C2 membrane targeting protein
PITC_085010	Up	1.2749	5.05e-34	Pyridoxal phosphate-dependent transferase major region (subdomain I)
PITC_006080	Up	1.0864	7.54e-34	Helicase (C-terminal)
PITC_003570	Up	2.5075	1.76e-33	Uncharacterized protein
PITC_070060	Up	3.0128	3.6e-33	Hypothetical protein
PITC_009330	Up	3.6808	4.22e-33	Aldolase-type TIM barrel
PITC_075600	Up	1.7511	5.41e-33	Hypothetical protein
PITC_020370	Up	1.6212	5.57e-33	Sodium/calcium exchanger membrane region
PITC_097780	Up	1.9905	5.84e-33	Inositolphosphorylceramide-B hydroxylase
PITC_044510	Up	2.9928	7.54e-33	Hypothetical protein
PITC_072380	Up	1.5007	7.88e-33	Hypothetical protein
PITC_022250	Up	2.4392	2.45e-32	Hypothetical protein
PITC_078410	Up	2.0723	3.33e-32	Alpha-actinin
PITC_084480	Up	2.9474	6.33e-32	Flavin monooxygenase FMO
PITC_076660	Up	1.9114	7.05e-32	Bestrophin/UPF0187
PITC_082170	Up	1.7516	1.22e-31	DNA-directed RNA polymerase (phage-type)
PITC_013060	Up	2.1772	1.22e-31	Hypothetical protein
PITC_005830	Up	1.4405	1.5e-31	Zinc finger RING-type
PITC_097940	Up	2.102	1.79e-31	Hypothetical protein
PITC_013790	Up	2.736	2.32e-31	Hypothetical protein
PITC_023860	Up	1.2063	8.13e-31	UTP-glucose-1-phosphate uridylyltransferase
PITC_065580	Up	1.8407	1.01e-30	Hypothetical protein
PITC_019940	Up	1.0687	4.66e-30	Six-hairpin glycosidase
PITC_052960	Up	1.0329	7.39e-30	WW/Rsp5/WWP
PITC_064570	Up	4.0088	1.36e-29	Major facilitator superfamily domain/general substrate transporter
PITC_077010	Up	2.8455	3.7e-29	Hypothetical protein
PITC_064440	Up	2.3968	4.47e-29	Hypothetical protein
PITC_005010	Up	2.1423	4.59e-29	Hypothetical protein
PITC_020200	Up	1.8273	5.07e-29	Uncharacterized protein
PITC_026890	Up	2.481	7.23e-29	Hypothetical protein
PITC_028320	Up	2.1562	1.25e-28	Glutathione peroxidase
PITC_034200	Up	1.829	1.73e-28	Succinate dehydogenase/fumarate reductase (N-terminal)
PITC_012460	Up	2.0014	1.81e-28	Oxysterol-binding protein
PITC_060580	Up	2.8273	1.85e-28	Hypothetical protein
PITC_013050	Up	1.9257	4.76e-28	Tetratricopeptide-like helical
PITC_030630	Up	2.363	5.47e-28	RTA-like protein
PITC_041420	Up	2.7152	1.32e-27	Hypothetical protein
PITC_045660	Up	1.1405	1.97e-27	Fungi amino acid permease
PITC_068390	Up	3.0221	2.62e-27	Carbonic anhydrase
PITC_046480	Up	1.0357	5.57e-27	Zinc finger C2H2
PITC_007530	Up	2.0689	8.63e-27	Hypothetical protein
PITC_065470	Up	1.7008	1.17e-26	Coatomer/clathrin adaptor appendage/Ig-like subdomain
PITC_076440	Up	2.2732	3.13e-26	Hypothetical protein
PITC_035890	Up	3.9314	3.63e-26	Actin cortical patch SUR7/pH-response regulator PalI
Novel00010	Up	1.7297	4.26e-26
PITC_068270	Up	1.477	6.12e-25	Hypothetical protein
PITC_014160	Up	1.2316	1.22e-24	Globin
PITC_077120	Up	2.8274	1.22e-24	Hydrophobin
PITC_008280	Up	1.7741	1.37e-24	Hypothetical protein
PITC_098860	Up	1.1429	1.78e-24	Uncharacterized protein
PITC_000140	Up	1.1178	1.94e-24	Amidophosphoribosyl transferase
PITC_034430	Up	1.3937	7.89e-24	Tetratricopeptide-like helical
PITC_099560	Up	1.8793	1.03e-23	Regulator of G-protein signaling (domain I)
PITC_059580	Up	1.9695	1.08e-23	Tetratricopeptide-like helical
PITC_094150	Up	12.638	1.6e-23	Hypothetical protein
PITC_095920	Up	1.0286	1.7e-23	Major facilitator superfamily domain/general substrate transporter
PITC_025800	Up	2.5782	2.03e-23	Calcium/calmodulin-dependent/calcium-dependent protein kinase
PITC_033750	Up	1.5429	2.23e-23	Calcium-binding EF-hand
PITC_064010	Up	2.8974	2.77e-23	Hypothetical protein
PITC_098100	Up	1.8376	2.85e-23	Major facilitator superfamily domain/general substrate transporter
PITC_005510	Up	1.1983	8.71e-23	Permease/cytosine/purine/uracil/thiamine/allantoin
PITC_085030	Up	1.4834	1.07e-22	Hypothetical protein
PITC_096330	Up	1.0667	1.18e-22	Aldehyde dehydrogenase (C-terminal)
PITC_027550	Up	1.8263	1.22e-22	Carbon-nitrogen hydrolase
PITC_082530	Up	1.4357	1.29e-22	Hypothetical protein
PITC_091590	Up	2.2951	2.12e-22	Hypothetical protein
PITC_093430	Up	1.8034	2.89e-22	Hypothetical protein
PITC_037340	Up	3.9199	3.05e-22	Hypothetical protein
PITC_053960	Up	1.5389	3.46e-22	Ketopantoate reductase ApbA/PanE (N-terminal)
PITC_010420	Up	2.5257	4.25e-22	Hypothetical protein
PITC_050340	Up	1.7397	4.36e-22	Amino acid transporter/transmembrane
PITC_072710	Up	2.4358	4.36e-22	GDPGTP exchange factor Sec2p
PITC_049690	Up	1.9887	5.31e-22	Potassium transport protein/high-affinity
PITC_084320	Up	3.5503	7.77e-22	CheY-like superfamily
PITC_079260	Up	1.8362	1.6e-21	Nrap protein
PITC_076970	Up	1.8873	2.22e-21	DNA-binding SAP
PITC_035800	Up	2.1927	2.64e-21	Malic oxidoreductase
PITC_014340	Up	1.3645	5.38e-21	Ergosterol biosynthesis methyltransferase
PITC_072120	Up	1.8287	7.08e-21	Fcf2 pre-rRNA processing
PITC_043560	Up	2.2024	7.58e-21	Alternative oxidase
PITC_020290	Up	1.6573	8.91e-21	Small-subunit processome, Utp14
PITC_022120	Up	3.7463	1.56e-20	Short-chain dehydrogenase/reductase SDR
PITC_013090	Up	3.3644	3.37e-20	Acetate/Proprionate kinase
PITC_029360	Up	1.8275	3.88e-20	Hypothetical protein
PITC_021170	Up	1.2211	4.38e-20	Glutamine amidotransferase (type I)
PITC_044220	Up	1.9311	4.42e-20	Hypothetical protein
PITC_075670	Up	1.5467	5.52e-20	Cytochrome (class IA/IB)
PITC_012750	Up	1.1241	6.85e-20	Hypothetical protein
PITC_008490	Up	1.9955	9.22e-20	Fungi alpha-amylase
PITC_064550	Up	1.0762	1.61e-19	Nucleotide-binding (alpha-beta plait)
PITC_070890	Up	1.3719	1.94e-19	Asparagine synthase/glutamine-hydrolyzing
PITC_001680	Up	1.9165	2.84e-19	ThiJ/PfpI
PITC_053620	Up	1.9172	3.26e-19	Aldo/keto reductase
PITC_093340	Up	2.4034	4.71e-19	HAD-superfamily hydrolase (subfamily IIA)/CECR5
PITC_023350	Up	3.631	5.14e-19	Major facilitator superfamily domain/general substrate transporter
PITC_015600	Up	1.4025	7.92e-19	Hydrophobin
PITC_095100	Up	7.4835	1.05e-18	Integrase (catalytic core)
PITC_021620	Up	1.3573	1.18e-18	Nop2p
PITC_069270	Up	1.2914	1.25e-18	Small-subunit processome/Utp12
PITC_012790	Up	1.2477	1.4e-18	Mid2-like cell wall stress sensor
PITC_027370	Up	1.1466	1.89e-18	Acyl transferase/acyl hydrolase/lysophospholipase
PITC_086980	Up	1.5431	2.32e-18	Uncharacterized protein
PITC_035030	Up	1.3587	3.17e-18	ATPase (P-type), K/Mg/Cd/Cu/Zn/Na/Ca/Na/H-transporter
PITC_098580	Up	2.065	3.62e-18	Hypothetical protein
PITC_046380	Up	2.3756	3.76e-18	Glutathione S-transferase (C-terminal)
PITC_049950	Up	3.5076	5.34e-18	Aminoglycoside phosphotransferase
PITC_005900	Up	2.4465	1.02e-17	Uncharacterized protein
PITC_097430	Up	1.5913	1.15e-17	Helicase (C-terminal)
PITC_004470	Up	1.0956	1.22e-17	Zinc finger C2H2
PITC_095420	Up	2.1079	1.57e-17	CDR ABC transporter
PITC_076960	Up	1.6965	2.62e-17	Organic solute transporter (Ost-alpha)
PITC_024440	Up	1.232	3.25e-17	Tricalbin
PITC_064650	Up	1.865	3.46e-17	Hypothetical protein
PITC_073510	Up	2.161	4.02e-17	Single-stranded nucleic acid binding R3H
PITC_040880	Up	1.0712	5.25e-17	Ammonium transporter
PITC_054660	Up	1.7742	5.41e-17	Helicase (C-terminal)
PITC_028250	Up	3.349	5.76e-17	Hypothetical protein
PITC_024010	Up	1.861	6.17e-17	Arrestin-like (N-terminal)
PITC_024180	Up	1.5597	6.37e-17	Aflatoxin biosynthesis regulatory protein
PITC_092170	Up	1.4125	7.03e-17	Hypothetical protein
PITC_026990	Up	1.4385	9.7e-17	Surfeit locus 6
PITC_057050	Up	2.9406	1.04e-16	Uncharacterized protein
PITC_073980	Up	1.7751	1.15e-16	Hypothetical protein
PITC_005170	Up	1.0026	2.08e-16	Nucleotide-binding/alpha-beta plait
PITC_074760	Up	1.7234	2.34e-16	Histone H4
Novel00118	Up	1.5608	2.6e-16	WD repeat protein
PITC_006450	Up	1.4469	3.18e-16	Major facilitator superfamily domain/general substrate transporter
PITC_098520	Up	1.6551	3.54e-16	Hypothetical protein
PITC_083440	Up	1.5712	4.77e-16	PAK-box/P21-Rho-binding
PITC_026570	Up	1.7029	4.98e-16	Hypothetical protein
PITC_055010	Up	1.0585	5.99e-16	Hypothetical protein
PITC_027390	Up	3.3461	6.08e-16	Short-chain dehydrogenase/reductase SDR
PITC_068160	Up	1.0646	6.18e-16	Nucleotidyl transferase
PITC_081840	Up	4.1629	7.16e-16	protein of unknown function (DUF86)
PITC_097720	Up	1.2714	1.47e-15	Magnesium transporter NIPA
PITC_067940	Up	1.3191	2.04e-15	Hypothetical protein
PITC_051940	Up	5.2642	2.85e-15	Hypothetical protein
PITC_053910	Up	1.2803	3.38e-15	DNA repair protein
PITC_007240	Up	1.4003	6.24e-15	Glucose-methanol-choline oxidoreductase
PITC_073490	Up	1.8567	7.61e-15	Zinc finger C2H2 (LYAR-type)
PITC_032790	Up	2.4902	8.31e-15	Glycoside hydrolase family 30
PITC_023560	Up	2.6699	1.29e-14	Hypothetical protein
PITC_051180	Up	3.1046	1.4e-14	Pal1 cell morphology
PITC_007780	Up	1.1778	1.53e-14	Calcium-binding EF-hand
PITC_008100	Up	1.4678	1.59e-14	Tumor suppressor protein Gltscr2
PITC_052890	Up	2.1072	1.67e-14	Hypothetical protein
PITC_071720	Up	1.4119	1.69e-14	Ribosomal RNA assembly KRR1
PITC_020340	Up	3.4695	1.74e-14	Hypothetical protein
PITC_032100	Up	1.8404	1.82e-14	Pyruvate carboxyltransferase
PITC_049080	Up	3.5268	2.3e-14	Glycoside hydrolase superfamily
PITC_034890	Up	1.5901	2.6e-14	Hypothetical protein
PITC_061460	Up	1.3102	2.73e-14	Sas10/Utp3/C1D
PITC_000430	Up	1.421	2.93e-14	Hypothetical protein
PITC_032090	Up	1.333	2.97e-14	AMP-dependent synthetase/ligase
PITC_033480	Up	2.8899	3.31e-14	Hypothetical protein
PITC_037360	Up	1.3553	3.95e-14	Monooxygenase FAD-binding
PITC_076070	Up	1.7041	6.9e-14	Hypothetical protein
PITC_078550	Up	1.3913	6.95e-14	Glycosyl transferase family 2
PITC_077430	Up	1.7101	7.85e-14	GNS1/SUR4 membrane protein
PITC_029630	Up	1.4737	7.88e-14	UAA transporter
PITC_004430	Up	1.208	8.18e-14	Uricase
PITC_032070	Up	1.3469	9.02e-14	Uncharacterized protein
PITC_031680	Up	1.0375	9.79e-14	Zinc finger FYVE-like protein
PITC_074190	Up	3.9361	1.01e-13	Hypothetical protein
PITC_023490	Up	1.3903	1.03e-13	Hypothetical protein
PITC_086480	Up	2.8343	1.05e-13	Hypothetical protein
PITC_090090	Up	2.1496	1.26e-13	HSP20-like chaperone
PITC_063140	Up	1.0142	1.42e-13	Glycoside hydrolase family 12
PITC_057490	Up	1.1881	1.53e-13	ATPase (P-type) K/Mg/Cd/Cu/Zn/Na/Ca/Na/H-transporter
PITC_022080	Up	1.4315	1.56e-13	Winged helix-turn-helix transcription repressor DNA-binding
PITC_040020	Up	1.9766	1.6e-13	Hypothetical protein
PITC_051360	Up	2.2328	1.92e-13	Protein of unknown function (DUF3659)
PITC_039600	Up	1.1747	2.12e-13	Zinc finger NHR/GATA-type
PITC_084660	Up	1.943	2.86e-13	Hypothetical protein
PITC_032210	Up	1.2567	3.65e-13	Uncharacterized protein family (UPF0120)
PITC_073050	Up	1.2138	3.83e-13	Hypothetical protein
PITC_098710	Up	1.7014	4.71e-13	Phosphatidate cytidylyltransferase
PITC_007290	Up	1.286	4.73e-13	Chitin synthesis regulation/Congo red resistance/RCR protein
PITC_019860	Up	1.2629	5.77e-13	Ribosomal RNA methyltransferase/Spb1 (C-terminal)
PITC_055670	Up	1.8719	6.76e-13	Hypothetical protein
PITC_087100	Up	1.8061	7.18e-13	Protein of unknown function (DUF3602)
PITC_072080	Up	1.1656	7.39e-13	Peptidase A1
PITC_076080	Up	1.4213	8.09e-13	Ribosome biogenesis protein BMS1/TSR1 (C-terminal)
PITC_071360	Up	1.7977	1.08e-12	Actin-binding/cofilin/tropomyosin type
PITC_080430	Up	1.9203	1.09e-12	Mitochondrial escape protein 2
PITC_029200	Up	1.2661	1.24e-12	Uncharacterized protein
PITC_060500	Up	1.0849	1.32e-12	Hypothetical protein
PITC_056680	Up	4.7848	1.42e-12	Folylpolyglutamate synthase
PITC_054360	Up	3.1887	1.51e-12	Hypothetical protein
PITC_017710	Up	1.3219	2.22e-12	Zinc finger ZPR1-type
PITC_011470	Up	3.0476	2.4e-12	Hypothetical protein
PITC_079640	Up	1.2674	2.69e-12	Chaperonin Cpn60
PITC_064070	Up	2.2582	3.49e-12	LDB19 (N-terminal)
PITC_083260	Up	1.5577	3.66e-12	Uncharacterized protein
PITC_097890	Up	2.5899	3.7e-12	Survival protein SurE-like phosphatase/nucleotidase
PITC_082570	Up	1.7073	3.73e-12	Hypothetical protein
PITC_054630	Up	1.6138	3.85e-12	Hypothetical protein
PITC_064930	Up	1.2229	4.07e-12	Ribosome biogenesis protein BMS1/TSR1 (C-terminal)
PITC_042190	Up	1.837	5.98e-12	Sodium/calcium exchanger membrane region
PITC_057620	Up	1.6137	6.21e-12	ATP-NAD kinase (PpnK-type)
PITC_018240	Up	3.9018	7.38e-12	Hypothetical protein
PITC_072680	Up	2.1702	8.64e-12	Peptidase aspartic (catalytic)
PITC_081360	Up	1.5626	9.14e-12	Protein of unknown function (DUF3779)/phosphate metabolism
PITC_071140	Up	1.2025	1.67e-11	Zinc finger C2H2
PITC_035090	Up	1.4079	1.9e-11	SEC7-like/alpha orthogonal bundle
PITC_047840	Up	1.0927	1.94e-11	Sodium/calcium exchanger membrane region
PITC_036740	Up	1.5052	1.99e-11	Hypothetical protein
PITC_008340	Up	1.8774	2.06e-11	CDP-alcohol phosphatidyltransferase
PITC_030190	Up	1.3101	2.26e-11	Hypothetical protein
PITC_003320	Up	1.2821	2.61e-11	ATPase (P-type) K/Mg/Cd/Cu/Zn/Na/Ca/Na/H-transporter
PITC_033790	Up	1.2913	3.25e-11	Armadillo-like helical
PITC_021240	Up	1.6528	3.36e-11	protein of unknown function (DUF1605)
PITC_066600	Up	1.4023	3.36e-11	CheY-like superfamily
PITC_002940	Up	2.2131	3.48e-11	Hypothetical protein
PITC_003540	Up	1.397	3.74e-11	U3 small nucleolar ribonucleoprotein complex (subunit Mpp10p)
PITC_006570	Up	1.2871	4.6e-11	Hypothetical protein
PITC_008810	Up	1.1146	4.66e-11	Phospholipase/carboxylesterase/thioesterase
PITC_061360	Up	1.6936	4.7e-11	CENP-A-nucleosome distal centromere subunit CENP-L
PITC_023050	Up	1.834	4.85e-11	Dehydrogenase/multihelical
PITC_051660	Up	1.1936	4.88e-11	Hypothetical protein
PITC_014770	Up	1.2245	5.23e-11	Hypothetical protein
PITC_011790	Up	1.0367	6.12e-11	Methyltransferase (type XI)
PITC_091190	Up	1.7163	6.25e-11	Translation elongation/initiation factor/Ribosomal (beta-barrel)
PITC_046110	Up	1.1702	7.23e-11	Protein of unknown function (DUF1726)
PITC_037240	Up	2.6649	7.29e-11	Glycerophosphoryl diester phosphodiesterase
PITC_055530	Up	1.6985	7.57e-11	Glutamine amidotransferase (type I)
PITC_051550	Up	1.0641	7.65e-11	Alkaline phosphatase D-like protein
PITC_050360	Up	2.8142	7.94e-11	Hypothetical protein
PITC_091370	Up	3.5935	8.75e-11	FMN-binding split barrel-like protein
PITC_016710	Up	1.057	9.37e-11	Glycoside hydrolase family 63
PITC_044470	Up	1.1369	1.1e-10	RNA polymerase Rpb2 (domain VII)
PITC_037030	Up	2.0507	1.11e-10	Protein of unknown function (DUF2417)
PITC_063040	Up	1.7736	1.2e-10	tRNA-dihydrouridine synthase
PITC_065730	Up	1.9937	1.21e-10	Acyl-CoA N-acyltransferase
PITC_051110	Up	3.4525	1.77e-10	Glycoside hydrolase superfamily
PITC_003380	Up	1.0309	1.8e-10	Small GTPase superfamily (Rho type)
PITC_043850	Up	2.4578	1.85e-10	Macrophage migration inhibitory factor
PITC_055980	Up	1.2482	2.24e-10	Hypothetical protein
PITC_003980	Up	1.5375	2.98e-10	RNA polymerase I specific transcription initiation factor RRN3
PITC_060570	Up	1.3557	3.08e-10	Cytochrome b5
PITC_057450	Up	2.8535	3.38e-10	Hypothetical protein
PITC_044860	Up	1.2393	3.44e-10	Hypothetical protein
PITC_000920	Up	1.3379	3.58e-10	Hypothetical protein
PITC_026680	Up	1.9407	3.69e-10	Hypothetical protein
PITC_071550	Up	1.4866	3.82e-10	Hypothetical protein
PITC_005950	Up	1.606	4.14e-10	Cytochrome P450 (E-class)/CYP52
PITC_063990	Up	2.0278	4.58e-10	Squalene/phytoene synthase
PITC_050770	Up	1.7509	4.75e-10	Nucleotide-binding (alpha-beta plait)
PITC_078510	Up	1.4925	4.82e-10	HAD-superfamily hydrolase subfamily IA (variant 3)
PITC_062470	Up	1.8009	5.25e-10	Hypothetical protein
PITC_020350	Up	2.545	6.05e-10	Hypothetical protein
PITC_035420	Up	1.9845	7.03e-10	Helicase (C-terminal)
PITC_055000	Up	2.179	7.03e-10	Hypothetical protein
PITC_048420	Up	1.0779	7.06e-10	CCAAT-binding factor
PITC_056630	Up	6.526	7.24e-10	Hypothetical protein
PITC_001010	Up	3.5214	7.26e-10	Hydrophobin
PITC_089100	Up	1.4154	7.88e-10	Ribosome biogenesis protein SSF1/SSF2
PITC_062150	Up	1.547	8.93e-10	Hypothetical protein
PITC_061960	Up	1.3589	1.01e-09	Armadillo-like helical
PITC_041450	Up	1.1133	1.08e-09	Hypothetical protein
PITC_059630	Up	1.0165	1.2e-09	Myosin tail 2
PITC_061560	Up	2.829	1.23e-09	Oligopeptide transporter OPT superfamily
PITC_063640	Up	1.1681	1.25e-09	Phosphatidylinositol-4-phosphate 5-kinase (core)
PITC_085120	Up	3.6977	1.32e-09	Arrestin-like (N-terminal)
PITC_041920	Up	1.1075	1.45e-09	Patatin/Phospholipase A2-like protein
Novel00132	Up	3.0776	1.51e-09	Hypothetical protein
PITC_074220	Up	1.2359	1.69e-09	Hypothetical protein
PITC_003920	Up	1.2789	1.75e-09	Nucleic acid-binding/OB-fold
PITC_048310	Up	1.6143	1.77e-09	Hypothetical protein
PITC_087520	Up	1.7471	1.88e-09	Hypothetical protein
PITC_096020	Up	1.2163	1.88e-09	Nucleotidyl transferase
PITC_008500	Up	2.4896	1.91e-09	Cell wall beta-glucan synthesis
PITC_042680	Up	3.4057	2.01e-09	Hypothetical protein
PITC_059740	Up	1.2842	2.31e-09	RIO kinase
PITC_073500	Up	2.233	2.76e-09	Hypothetical protein
PITC_030430	Up	1.0484	2.88e-09	Pescadillo
PITC_095940	Up	9.4757	2.88e-09	Aminoglycoside phosphotransferase
PITC_090270	Up	1.2668	2.96e-09	Histone-lysine N-methyltransferase
PITC_093730	Up	1.8791	3.09e-09	ADP-ribosylation/Crystallin J1
PITC_023820	Up	2.7127	3.46e-09	Hypothetical protein
Novel00146	Up	3.3961	3.55e-09	Dimeric alpha-beta barrel
PITC_080940	Up	1.3918	3.66e-09	Protein of unknown function (DUF2457)
PITC_084330	Up	1.1162	4.4e-09	Hypothetical protein
PITC_055630	Up	1.2616	4.8e-09	Mitochondrial protein Pet127
PITC_023980	Up	2.3683	4.92e-09	Pyridine nucleotide-disulfide oxidoreductase (dimerization)
PITC_005180	Up	5.0007	5.38e-09	Hypothetical protein
PITC_042600	Up	2.0168	5.57e-09	Hypothetical protein
PITC_041770	Up	1.0504	5.92e-09	Aldolase-type TIM barrel
PITC_065690	Up	2.2469	5.98e-09	Inositol monophosphatase
PITC_013000	Up	1.4087	6.18e-09	Glutathione S-transferase/chloride channel (C-terminal)
PITC_087030	Up	1.1883	7.23e-09	Hypothetical protein
PITC_027730	Up	1.0654	7.24e-09	KRR1 interacting protein 1
PITC_063440	Up	1.3423	8.03e-09	Pre-mRNA splicing factor PRP21-like protein
PITC_065100	Up	2.5067	8.38e-09	Glycosyl transferase family 1
PITC_041040	Up	1.9564	9.14e-09	Protein of unknown function (DUF1212)
PITC_023850	Up	1.4689	1.06e-08	Zinc finger CCHC-type
PITC_050820	Up	1.2409	1.14e-08	Nop14-like protein
PITC_025380	Up	1.4772	1.41e-08	AMP-dependent synthetase/ligase
PITC_018820	Up	1.4529	1.52e-08	Nucleotide-binding (alpha-beta plait)
PITC_096830	Up	1.2766	1.56e-08	Hypothetical protein
PITC_089150	Up	1.3769	1.72e-08	Sof1-like protein
PITC_073760	Up	2.2172	1.74e-08	Hypothetical protein
PITC_099070	Up	4.2227	2.16e-08	Hypothetical protein
PITC_017020	Up	1.3	2.33e-08	Apoptosis-antagonizing transcription factor (C-terminal)
PITC_007560	Up	3.5129	2.41e-08	Glucose-methanol-choline oxidoreductase
PITC_021060	Up	2.3511	2.42e-08	Hypothetical protein
PITC_087040	Up	1.0645	2.47e-08	Helicase (C-terminal)
PITC_083780	Up	1.603	2.53e-08	Hypothetical protein
PITC_028530	Up	1.3966	2.8e-08	Uncharacterized protein family (UPF0592)
PITC_059210	Up	1.8354	2.88e-08	Tetratricopeptide-like helical
PITC_090160	Up	1.362	3.09e-08	K Homology domain (type I)
PITC_033870	Up	1.1018	3.44e-08	Nuclear transport factor
PITC_001560	Up	1.988	3.45e-08	Hypothetical protein
PITC_015180	Up	1.1815	3.53e-08	Nucleotide-binding (alpha-beta plait)
PITC_051070	Up	2.4433	3.89e-08	Hypothetical protein
PITC_099730	Up	2.3583	4.03e-08	Major facilitator superfamily domain/general substrate transporter
PITC_096720	Up	1.8497	4.6e-08	Short-chain dehydrogenase/reductase SDR
PITC_001570	Up	1.1254	4.77e-08	Aldolase-type TIM barrel
PITC_050380	Up	2.1252	4.84e-08	FAD-dependent pyridine nucleotide-disulfide oxidoreductase
PITC_015030	Up	1.5962	5.2e-08	Exosome-associated factor Rrp6 (N-terminal)
PITC_080910	Up	1.095	6.33e-08	Hypothetical protein
Novel00240	Up	6.0591	6.68e-08	Hypothetical protein
PITC_012500	Up	2.4207	6.88e-08	Hypothetical protein
PITC_038240	Up	3.0806	9.49e-08	CheY-like superfamily
PITC_091150	Up	1.2252	1.01e-07	Major facilitator superfamily domain/general substrate transporter
PITC_000480	Up	1.163	1.01e-07	Hypothetical protein
PITC_070100	Up	2.5898	1.04e-07	Protein of unknown function (DUF3431)
PITC_015300	Up	1.0527	1.11e-07	Gluconate transport inducer 1/Pac2
PITC_006250	Up	1.4702	1.13e-07	Hypothetical protein
PITC_098450	Up	1.446	1.38e-07	Mitochondrial inner membrane translocase subunit Tim17/Tim22/Tim23/peroxisomal protein PMP24
PITC_074380	Up	1.5399	1.54e-07	Hypothetical protein
PITC_079180	Up	1.065	1.69e-07	Tetratricopeptide-like helical
PITC_023970	Up	1.3508	1.74e-07	RNA polymerase Rpb7 (N-terminal)
PITC_098720	Up	1.3408	1.93e-07	Helicase (C-terminal)
PITC_059880	Up	1.1333	2.15e-07	Helicase (C-terminal)
PITC_077580	Up	1.7247	2.38e-07	Protein phosphatase inhibitor 2 (IPP-2)
PITC_034990	Up	1.3299	2.42e-07	Cystathionine beta-synthase (core)
PITC_036350	Up	1.3073	2.54e-07	Helicase (C-terminal)
PITC_014150	Up	2.5756	2.68e-07	Major intrinsic protein
PITC_039990	Up	1.0765	2.72e-07	Uncharacterized protein
PITC_087840	Up	1.6574	2.82e-07	Hypothetical protein
PITC_010030	Up	1.6837	2.83e-07	DAHP synthetase I/KDSA
PITC_023710	Up	1.1456	3.13e-07	Adenine phosphoribosyl transferase
PITC_040970	Up	1.2292	3.28e-07	Hypothetical protein
PITC_073960	Up	1.8452	3.55e-07	Protein of unknown function (DUF3433)
PITC_072370	Up	2.7295	3.65e-07	Hypothetical protein
PITC_078930	Up	2.215	3.67e-07	Hypothetical protein
PITC_005910	Up	2.0343	3.78e-07	Hypothetical protein
PITC_060960	Up	1.2321	3.85e-07	Protein of unknown function (DUF3210)
PITC_012180	Up	1.2383	3.92e-07	Hypothetical protein
PITC_032520	Up	5.8809	4.28e-07	Protein of unknown function (DUF3669)/zinc finger protein
PITC_043390	Up	1.0838	4.43e-07	Zinc finger DHHC-type/palmitoyltransferase
PITC_089390	Up	1.1606	4.66e-07	Zinc finger C2H2
PITC_003350	Up	1.24	4.72e-07	D-isomer specific 2-hydroxyacid dehydrogenase (NAD-binding)
PITC_004180	Up	1.2468	6.18e-07	Major facilitator superfamily domain/general substrate transporter
Novel00249	Up	1.5444	6.54e-07
PITC_042770	Up	2.3502	6.9e-07	Protein of unknown function (DUF3468)
PITC_047780	Up	1.5069	6.9e-07	MIF4-like (type I/II/III)
PITC_001200	Up	2.6796	6.9e-07	Zinc finger C2H2
PITC_093490	Up	1.141	7e-07	Manganese/iron superoxide dismutase (C-terminal)
PITC_084390	Up	1.0078	7.37e-07	Chitin synthase
PITC_050210	Up	1.4051	7.54e-07	Hypothetical protein
PITC_053730	Up	3.7023	7.59e-07	Hypothetical protein
PITC_041300	Up	1.1352	7.97e-07	Mpv17/PMP22
PITC_087360	Up	1.9777	8.15e-07	Hypothetical protein
PITC_033450	Up	1.0636	8.49e-07	Ribosomal protein L1
PITC_066220	Up	1.5377	8.58e-07	Cytochrome c/c1 heme-lyase
PITC_098160	Up	1.2389	8.64e-07	Protein of unknown function (DUF3433)
PITC_073750	Up	1.4249	9.34e-07	Hypothetical protein
PITC_047510	Up	1.5627	1.15e-06	Small-subunit processome/Utp11
PITC_089600	Up	1.2624	1.15e-06	Regulator of G-protein signaling superfamily
PITC_023440	Up	3.1273	1.2e-06	Protein of unknown function (DUF4246)
PITC_054530	Up	1.2745	1.2e-06	Nucleotide-binding (alpha-beta plait)
PITC_078120	Up	1.1993	1.22e-06	FAD linked oxidase (N-terminal)
PITC_089780	Up	1.111	1.25e-06	Hypothetical protein
PITC_014900	Up	2.3073	1.32e-06	Hypothetical protein
PITC_047520	Up	1.0307	1.39e-06	Cytokine-induced anti-apoptosis inhibitor 1
PITC_014330	Up	1.2745	1.44e-06	Nucleotide-binding (alpha-beta plait)
PITC_021220	Up	1.103	1.45e-06	Armadillo-like helical
PITC_013320	Up	1.3962	1.54e-06	Prolyl 4-hydroxylase (alpha subunit)
PITC_016260	Up	1.9873	1.68e-06	Hypothetical protein
PITC_047110	Up	2.0197	1.7e-06	Dimeric alpha-beta barrel
Novel00194	Up	1.2055	1.72e-06
PITC_078910	Up	1.3945	1.74e-06	Hypothetical protein
PITC_003440	Up	2.0863	1.91e-06	Hypothetical protein
PITC_005790	Up	1.5207	1.99e-06	Hypothetical protein
PITC_056260	Up	1.2544	2.03e-06	Nucleolar 27S pre-rRNA processing/Urb2/Npa2 (C-terminal)
PITC_031320	Up	1.252	2.03e-06	Mak16 protein
PITC_030610	Up	1.5927	2.05e-06	Hypothetical protein
PITC_019520	Up	1.4492	2.21e-06	Thiouridylase/cytoplasmic (subunit 2)
PITC_003720	Up	1.6043	2.33e-06	Protein of unknown function (DUF1279)
PITC_044920	Up	1.5484	2.4e-06	Hypothetical protein
PITC_099530	Up	1.138	2.65e-06	Zinc finger FYVE/PHD-type
PITC_005820	Up	1.1019	2.69e-06	Pyridoxal phosphate-dependent transferase ( major region/subdomain 1)
PITC_007950	Up	1.2765	2.71e-06	Hypothetical protein
PITC_085450	Up	2.8322	2.76e-06	Alcohol dehydrogenase superfamily (zinc-type)
PITC_005400	Up	1.6587	2.82e-06	Hypothetical protein
PITC_003000	Up	1.2595	2.83e-06	Hypothetical protein
PITC_023660	Up	1.1536	2.92e-06	Helicase (C-terminal)
PITC_043610	Up	1.805	2.96e-06	Hypothetical protein
PITC_013840	Up	1.3563	4.12e-06	Uncharacterized protein
PITC_056240	Up	1.9223	4.37e-06	Major facilitator superfamily domain/general substrate transporter
PITC_064360	Up	1.4311	4.38e-06	RNA 3'-terminal phosphate cyclase/enolpyruvate transferase (alpha/beta)
PITC_082580	Up	1.4312	4.51e-06	Short-chain dehydrogenase/reductase SDR
PITC_028750	Up	1.3451	4.51e-06	Phospholipase D family
PITC_090320	Up	1.3344	4.58e-06	Protein of unknown function (DUF652)
PITC_092340	Up	1.0943	4.75e-06	Oxysterol-binding protein
PITC_031890	Up	1.0572	4.8e-06	Fatty acid hydroxylase
PITC_028040	Up	1.4404	5.46e-06	Hypothetical protein
PITC_018980	Up	1.1001	5.82e-06	Nucleolar complex-associated
PITC_016360	Up	2.5229	6e-06	Hypothetical protein
PITC_001550	Up	1.3191	6.48e-06	Hypothetical protein
PITC_035280	Up	1.2186	7.06e-06	Hypothetical protein
PITC_057020	Up	1.2913	7.08e-06	Hypothetical protein
PITC_088750	Up	1.2407	7.47e-06	Heat shock protein DnaJ (N-terminal)
PITC_063740	Up	1.0219	8.18e-06	Hypothetical protein
PITC_018370	Up	1.1062	8.63e-06	Helicase (C-terminal)
PITC_014390	Up	1.7946	9.09e-06	Major facilitator superfamily domain/general substrate transporter
PITC_059190	Up	1.4149	9.29e-06	CCAAT-binding factor
PITC_015710	Up	1.3326	9.37e-06	tRNA (adenine(58)-N(1))-methyltransferase catalytic subunit GCD14
PITC_064530	Up	1.2212	1.02e-05	C2 calcium/lipid-binding domain
PITC_042670	Up	2.8504	1.04e-05	Phophatidylserine decarboxylase
PITC_073160	Up	1.4677	1.04e-05	Protein of unknown function (DUF3835)
PITC_052490	Up	1.0286	1.04e-05	Low temperature viability protein
PITC_021850	Up	1.1786	1.08e-05	Mitochondrial inner membrane translocase complex (subunit Tim44)
PITC_043300	Up	1.3477	1.14e-05	Hypothetical protein
PITC_072050	Up	1.0642	1.14e-05	Fatty acid hydroxylase
PITC_070980	Up	1.4032	1.22e-05	Sphingolipid delta4-desaturase (N-terminal)
PITC_090500	Up	1.0173	1.27e-05	Bystin
PITC_030150	Up	2.5817	1.27e-05	Hypothetical protein
PITC_004070	Up	1.2797	1.38e-05	Tetratricopeptide-like helical
PITC_071130	Up	1.9924	1.44e-05	Hypothetical protein
PITC_011800	Up	1.3724	1.51e-05	Aldolase-type TIM barrel
PITC_070030	Up	1.5546	1.6e-05	Hypothetical protein
PITC_040500	Up	3.6176	1.69e-05	Protein of unknown function (DUF1772)
PITC_096860	Up	1.096	1.87e-05	Hypothetical protein
PITC_025780	Up	2.5269	2.22e-05	Hypothetical protein
PITC_078450	Up	1.3326	2.25e-05	Hypothetical protein
PITC_092540	Up	1.4844	2.27e-05	Heat shock protein Dna (N-terminal)
PITC_025010	Up	1.4719	2.4e-05	Biotin/lipoyl attachment
PITC_021320	Up	1.4419	2.63e-05	GidA associated domain 3
PITC_086220	Up	1.638	2.63e-05	Hypothetical protein
PITC_092230	Up	1.5285	2.68e-05	Acetamidase/Formamidase
PITC_091330	Up	5.39	2.76e-05	Hypothetical protein
PITC_030400	Up	1.1607	2.88e-05	Polyketide synthase/enoylreductase
PITC_009870	Up	1.144	2.92e-05	ARS binding protein 2
PITC_048740	Up	1.3446	2.95e-05	Endopolyphosphatase/Ppn1p-like protein
PITC_031950	Up	1.0954	2.96e-05	Hypothetical protein
PITC_075280	Up	1.3556	3.09e-05	Proteinase inhibitor/propeptide
PITC_057030	Up	3.951	3.26e-05	Hypothetical protein
PITC_037790	Up	1.2282	3.28e-05	Hypothetical protein
PITC_039900	Up	1.4852	3.52e-05	Histone-fold
PITC_056670	Up	3.0907	3.62e-05	Hypothetical protein
PITC_015540	Up	1.3777	3.62e-05	DNA-directed RNA polymerase I (subunit RPA34.5)
PITC_068570	Up	1.2368	3.83e-05	Amino acid transporter/transmembrane
PITC_044800	Up	1.6402	4.07e-05	Hypothetical protein
PITC_047450	Up	1.5984	4.93e-05	Hypothetical protein
PITC_092060	Up	1.3732	4.95e-05	Protein of unknown function (DUF1399)
PITC_081210	Up	1.2828	5.01e-05	RNA polymerase/subunit omega/K/RPABC2
PITC_073780	Up	3.6749	5.24e-05	Short-chain dehydrogenase/reductase SDR
PITC_024420	Up	1.512	5.67e-05	RNA polymerase Rpc34
PITC_033320	Up	1.8868	5.75e-05	protein of unknown function (DUF2183)
PITC_007540	Up	1.4585	6.12e-05	Cytochrome cd1-nitrite reductase-like (C-terminal heme d1)
Novel00127	Up	1.4714	6.15e-05
PITC_019850	Up	1.1801	7.1e-05	Histone methylation DOT1
PITC_081400	Up	1.3112	7.36e-05	Hypothetical protein
PITC_054100	Up	6.4307	7.36e-05	Hypothetical protein
PITC_095530	Up	1.3116	7.88e-05	FAD dependent oxidoreductase
PITC_026750	Up	1.0535	8.18e-05	Plant ascorbate peroxidase
PITC_085040	Up	1.8783	8.32e-05	Carbon-nitrogen hydrolase
PITC_026710	Up	1.2766	8.42e-05	Ornithine aminotransferase
PITC_048560	Up	1.8433	8.43e-05	Inositol monophosphatase
PITC_045280	Up	1.8359	8.56e-05	Coiled-coil domain containing protein 109 (C-terminal)
PITC_031690	Up	1.2231	8.59e-05	D-isomer specific 2-hydroxyacid dehydrogenase (NAD-binding)
PITC_074430	Up	1.5188	9.79e-05	tRNA (uracil-5-)-methyltransferase
PITC_081280	Up	1.134	0.000102	CheY-like superfamily
PITC_031900	Up	1.9241	0.000102	Hypothetical protein
PITC_094000	Up	3.1091	0.000103	Glycoside hydrolase superfamily
PITC_078840	Up	1.1037	0.000105	Winged helix-turn-helix transcription repressor DNA-binding
PITC_032960	Up	1.1839	0.000113	Hypothetical protein
PITC_015200	Up	1.2344	0.000114	RNA-processing protein/HAT helix
PITC_067880	Up	1.0308	0.000117	Hypothetical protein
PITC_096170	Up	1.8683	0.000119	4-hydroxyphenylpyruvate dioxygenase
PITC_090200	Up	1.1984	0.000121	Uncharacterized protein family/methyltransferase
PITC_033560	Up	1.4303	0.000121	Mitochondrial substrate/solute carrier
PITC_066270	Up	1.0726	0.000122	Hypothetical protein
PITC_086970	Up	1.5966	0.000131	Hypothetical protein
PITC_076800	Up	1.6018	0.000134	Heat shock protein DnaJ (N-terminal)
PITC_086920	Up	2.2462	0.000134	Hypothetical protein
PITC_035080	Up	1.1533	0.000137	Peptidase M14/carboxypeptidase A
PITC_013300	Up	1.3082	0.000137	Winged helix-turn-helix transcription repressor DNA-binding
PITC_093480	Up	1.0774	0.000139	Hypothetical protein
PITC_085430	Up	1.5444	0.000147	Pectin lyase fold/virulence factor
PITC_016480	Up	1.2703	0.000155	U3 snoRNA associated
PITC_074300	Up	1.2182	0.000161	Hypothetical protein
PITC_067130	Up	1.0419	0.000166	U3 small nucleolar RNA-associated protein 15 (C-terminal)
PITC_054600	Up	1.143	0.000182	Pyridoxal phosphate-dependent transferase (major region/subdomain 2)
PITC_067870	Up	1.0249	0.000183	Hypothetical protein
PITC_047050	Up	1.3365	0.000183	Amidase
PITC_023830	Up	1.2383	0.000183	Ribosomal RNA-processing protein 7
PITC_001640	Up	2.641	0.000186	Hypothetical protein
PITC_001800	Up	3.1048	0.000186	NACHT nucleoside triphosphatase
PITC_093330	Up	1.0194	0.000188	Aldo/keto reductase
PITC_037870	Up	1.1298	0.000194	PAP/25A-associated
PITC_076650	Up	1.2904	0.000198	Aldolase-type TIM barrel
PITC_078440	Up	1.2146	0.000203	Hypothetical protein
PITC_006440	Up	2.4745	0.000203	Taurine catabolism dioxygenase TauD/TfdA
PITC_061720	Up	1.3987	0.00022	Allantoicase
PITC_074840	Up	1.0068	0.000237	Protein of unknown function (DUF3507)
PITC_096070	Up	1.0203	0.00024	Armadillo-like helical
PITC_026180	Up	2.3762	0.000241	DNA double-strand break repair and VJ recombination XRCC4 (N-terminal)
PITC_014940	Up	1.1413	0.000244	Phosphatidic acid phosphatase type 2/haloperoxidase
PITC_006140	Up	1.6622	0.000266	Hypothetical protein
PITC_056390	Up	1.2462	0.000268	Anticodon-binding
PITC_093190	Up	1.0136	0.000273	Aminoglycoside phosphotransferase
PITC_098770	Up	1.1134	0.000275	Pseudouridine synthase I/TruA (N-terminal)
PITC_014120	Up	2.2869	0.000287	Pectin lyase fold/virulence factor
PITC_096380	Up	1.3797	0.000288	Bud-site selection protein/BUD22
PITC_074360	Up	1.0516	0.000294	Hypothetical protein
PITC_021920	Up	1.3404	0.000297	Glycoside hydrolase superfamily
PITC_081810	Up	1.1611	0.000305	Helicase (C-terminal)
PITC_064420	Up	1.7684	0.000309	Hypothetical protein
PITC_063870	Up	1.1334	0.000313	Hypothetical protein
PITC_038700	Up	5.0049	0.000318	Hypothetical protein
PITC_075650	Up	1.3759	0.000319	Hypothetical protein
PITC_067400	Up	2.3126	0.00032	Shikimate kinase
PITC_041000	Up	3.0603	0.000321	Hypothetical protein
PITC_051790	Up	5.4336	0.000331	Hypothetical protein
PITC_088560	Up	1.5516	0.000332	Sterol O-acyltransferase (ACAT/DAG/ARE types)
PITC_028500	Up	3.6415	0.000344	Hypothetical protein
PITC_029400	Up	1.2008	0.000386	Anticodon-binding
PITC_025000	Up	2.6981	0.000399	Hypothetical protein
PITC_049810	Up	1.4515	0.000402	Mitochondrial inner membrane translocase subunit Tim17/Tim22/Tim23/peroxisomal protein PMP24
PITC_072490	Up	2.3511	0.000402	Protein of unknown function (DUF775)
PITC_055130	Up	2.3894	0.000403	Hypothetical protein
PITC_053190	Up	7.144	0.000416	Hypothetical protein
PITC_032140	Up	1.7198	0.000429	Glycoside hydrolase family 31
PITC_062250	Up	1.233	0.000434	Ribosomal protein L49/IMG2
PITC_070960	Up	3.6184	0.00047	Hypothetical protein
PITC_053630	Up	1.2922	0.000486	Hexokinase (N-terminal)
PITC_098730	Up	1.0142	0.000487	Hypothetical protein
PITC_091900	Up	1.2014	0.000496	Pre-rRNA-processing protein TSR2
PITC_038690	Up	4.9039	0.000545	CMP/dCMP deaminase/zinc-binding
PITC_070740	Up	1.21	0.000554	Hypothetical protein
PITC_068300	Up	1.5321	0.000554	Hypothetical protein
PITC_080530	Up	1.1493	0.000558	WW/Rsp5/WWP
PITC_015350	Up	1.0415	0.000567	Hypothetical protein
PITC_000610	Up	1.0279	0.000587	Zinc finger PHD-finger
PITC_062170	Up	1.2268	0.000596	Protein of unknown function (DUF2373)
PITC_089090	Up	1.1172	0.000602	Helicase (C-terminal)
PITC_012650	Up	1.3902	0.000632	Protein of unknown function (DUF3292)
PITC_029600	Up	4.8717	0.000642	Hypothetical protein
PITC_069310	Up	1.5728	0.000643	Zinc finger DPH-type
Novel00087	Up	3.9868	0.000667	Hypothetical protein
PITC_047260	Up	1.005	0.000684	Zinc finger C2H2
PITC_030540	Up	1.0958	0.000695	Translation elongation/initiation factor/Ribosomal (beta-barrel)
PITC_011340	Up	1.1222	0.000698	NAD-dependent epimerase/dehydratase
PITC_088830	Up	1.1	0.000725	Translation elongation/initiation factor/Ribosomal (beta-barrel)
PITC_015890	Up	1.1282	0.000768	D-site 20S pre-rRNA nuclease
PITC_014810	Up	1.3546	0.000802	Hypothetical protein
PITC_070380	Up	1.6192	0.000809	Hypothetical protein
PITC_010610	Up	2.8575	0.000823	Hypothetical protein
PITC_039360	Up	1.2405	0.000824	Chromatin associated protein KTI12
PITC_084500	Up	1.0326	0.000892	Sas10/Utp3/C1D
PITC_085440	Up	1.1108	0.000893	Hypothetical protein
PITC_053900	Up	1.3689	0.000902	Interphotoreceptor retinol-binding
PITC_075820	Up	1.3108	0.000915	Mitochondrial brown fat uncoupling protein
PITC_050440	Up	1.3052	0.000944	Pyridoxal phosphate-dependent transferase (major region/subdomain 2)
PITC_003530	Up	1.3769	0.00098	Hypothetical protein
PITC_043740	Up	1.0936	0.000997	Zinc finger C2H2
PITC_016450	Up	1.3794	0.001	Mitochondrial substrate/solute carrier
PITC_004090	Up	1.5046	0.00102	Aldolase-type TIM barrel
PITC_014880	Up	1.9296	0.00102	Acyl-CoA N-acyltransferase
PITC_097670	Up	1.2803	0.00102	Hypothetical protein
PITC_034270	Up	1.0064	0.00111	Alpha-amylase (C-terminal)
PITC_081200	Up	1.6611	0.00111	Zinc finger C2H2
PITC_056500	Up	5.481	0.00112	Aldolase-type TIM barrel
PITC_079980	Up	1.8534	0.00117	D-isomer specific 2-hydroxyacid dehydrogenase (NAD-binding)
PITC_071770	Up	1.0098	0.00121	Methyltransferase-like protein
PITC_073100	Up	1.0879	0.00122	Hypothetical protein
PITC_002020	Up	1.5126	0.00125	Hypothetical protein
Novel00048	Up	1.7184	0.0013	Hypothetical protein
PITC_055370	Up	4.7155	0.00132	Short-chain dehydrogenase/reductase SDR
PITC_097200	Up	2.345	0.00133	Multicopper oxidase (type I)
PITC_082350	Up	1.8262	0.00139	Hypothetical protein
PITC_085890	Up	1.2301	0.0014	Zinc finger U1-type
PITC_037890	Up	1.1946	0.00145	Heat shock protein DnaJ (N-terminal)
Novel00053	Up	1.1457	0.0015	Hypothetical protein
PITC_008270	Up	1.3765	0.00157	Protein of unknown function (DUF3632)
PITC_053940	Up	2.0066	0.00159	Histidine phosphatase superfamily (clade-1)
PITC_092750	Up	1.2736	0.0016	Methyltransferase/METTL2/predicted
PITC_059180	Up	3.2447	0.00161	Hypothetical protein
PITC_083580	Up	2.1132	0.00166	Blastomyces yeast-phase-specific protein
PITC_084150	Up	1.0833	0.0017	Aminotransferase (class V)/Cysteine desulfurase
PITC_074370	Up	1.327	0.00172	Histidine phosphatase superfamily (clade-2)
PITC_002790	Up	1.0853	0.00177	Citrate synthase-like (core)
PITC_066160	Up	1.0964	0.00191	Acyl-CoA dehydrogenase (N-terminal)
PITC_065890	Up	3.2598	0.00207	Pyoverdine biosynthesis
PITC_038510	Up	1.1962	0.00209	Hypothetical protein
PITC_042020	Up	2.0951	0.00209	Alpha/beta hydrolase fold-3
PITC_012160	Up	1.2276	0.00214	Bicupin/oxalate decarboxylase/oxidase
PITC_057630	Up	1.0705	0.00217	Nucleolar Nop52
PITC_049750	Up	1.0975	0.00222	Hypothetical protein
PITC_061310	Up	1.3365	0.00241	Band 7 protein
PITC_035910	Up	1.0283	0.00241	Exosome complex RNA-binding protein 1/RRP40/RRP4
PITC_018580	Up	1.4386	0.00242	Hypothetical protein
PITC_050170	Up	1.2731	0.00245	Aldo/keto reductase
PITC_067460	Up	1.0675	0.00246	Tetratricopeptide-like helical
PITC_065450	Up	3.5682	0.00252	Hypothetical protein
PITC_002730	Up	4.6589	0.00254	Exonuclease/RNase T/DNA polymerase III
PITC_052430	Up	1.1453	0.00256	Fungi transcription factor
PITC_059300	Up	1.0729	0.00257	Succinate CoA transferase
PITC_004690	Up	4.5728	0.00257	Hydantoinase/dihydropyrimidinase
PITC_008580	Up	1.3391	0.00266	Ubiquitin-conjugating enzyme E2
PITC_066470	Up	4.5613	0.0027	Hypothetical protein
PITC_043260	Up	1.7569	0.00278	Hypothetical protein
PITC_019510	Up	1.1353	0.00279	Protein of unknown function (DUF4112)
PITC_067330	Up	1.0903	0.00279	Iron hydrogenase large subunit (C-terminal)
PITC_049730	Up	1.5566	0.0028	dTDP-4-dehydrorhamnose reductase
PITC_034220	Up	2.4331	0.00282	Hypothetical protein
PITC_072800	Up	2.9907	0.00312	Hypothetical protein
PITC_099120	Up	1.0341	0.00324	Helicase (C-terminal)
PITC_085510	Up	3.8801	0.00334	Hypothetical protein
PITC_069080	Up	1.3435	0.00361	Galactosyl transferase
PITC_009750	Up	2.128	0.00377	Glutathione-dependent formaldehyde-activating enzyme
PITC_058900	Up	1.343	0.00378	Endoplasmic reticulum oxidoreductin 1
PITC_014530	Up	1.2601	0.00384	Hypothetical protein
PITC_021660	Up	1.7609	0.00387	Cytochrome P450
PITC_053230	Up	4.3815	0.0039	protein of unknown function (DUF3533)
PITC_074310	Up	1.023	0.00391	Polyketide synthase/enoylreductase
PITC_078470	Up	1.833	0.00394	Amino acid/polyamine transporter I
PITC_061480	Up	1.6672	0.00402	Fatty acid hydroxylase
PITC_026500	Up	1.5031	0.00412	Hypothetical protein
PITC_025880	Up	2.0254	0.00413	Hypothetical protein
PITC_008000	Up	2.1253	0.00416	Hypothetical protein
PITC_028600	Up	1.2356	0.00417	L-lysine 6-monooxygenase/L-ornithine 5-monooxygenase
Novel00218	Up	1.525	0.00433
PITC_090170	Up	1.0683	0.00454	Mitochondrial distribution and morphology protein family 31/32
PITC_079570	Up	2.6672	0.00456	Glycoside hydrolase family 32
PITC_053600	Up	1.1795	0.0048	Cytochrome P450 (E-class, group I)
PITC_005060	Up	1.7479	0.00491	YjeF C-terminal domain/carbohydrate kinase-like protein
PITC_012050	Up	2.611	0.00496	Tubulin
PITC_039340	Up	1.0902	0.00496	Hypothetical protein
PITC_013230	Down	−7.1137	0	Aldolase-type TIM barrel
PITC_043670	Down	−6.9127	0	Glycoside hydrolase family 35
PITC_005650	Down	−6.6467	0	Mandelate racemase/muconate lactonizing enzyme (C-terminal)
PITC_083170	Down	−6.6027	0	Major facilitator superfamily domain/general substrate transporter
PITC_060150	Down	−5.8886	0	Major facilitator superfamily domain/general substrate transporter
PITC_000740	Down	−5.0849	0	Major facilitator superfamily domain/general substrate transporter
PITC_075380	Down	−2.7221	0	Major facilitator superfamily domain/general substrate transporter
PITC_011740	Down	−2.2526	0	Oligopeptide transporter OPT superfamily
PITC_062770	Down	−2.435	1.1e-279	Oligopeptide transporter OPT superfamily
PITC_013240	Down	−7.0882	4.82e-263	Oxidoreductase (N-terminal)
PITC_013190	Down	−3.6261	6.64e-259	Alcohol dehydrogenase superfamily (zinc-type)
PITC_069050	Down	−1.8141	2.92e-214	Cytochrome P450
PITC_025310	Down	−1.115	2.37e-211	Acyl transferase/acyl hydrolase/lysophospholipase
PITC_079880	Down	−4.0695	1.26e-205	Oligopeptide transporter OPT superfamily
PITC_069360	Down	−9.0203	4.11e-193	Cytochrome P450 (E-class, group I)
PITC_057570	Down	−1.4122	1.77e-173	Blood group Rhesus C/E/D polypeptide
PITC_074290	Down	−2.4304	1.97e-164	ABC transporter/integral membrane type I
PITC_086170	Down	−1.0408	7.18e-157	Na dependent nucleoside transporter
PITC_029740	Down	−6.1972	1.49e-152	Hypothetical protein
PITC_089400	Down	−5.7318	1.08e-142	Glycoside hydrolase superfamily
PITC_061120	Down	−3.0404	2.1e-116	Permease/cytosine/purine/uracil/thiamine/allantoin
PITC_070320	Down	−3.0282	1.45e-111	Aldolase-type TIM barrel
PITC_041090	Down	−1.7418	6.37e-105	Amino acid/polyamine transporter I
PITC_033290	Down	−1.5715	2.13e-100	Permease/cytosine/purine/uracil/thiamine/allantoin
PITC_005580	Down	−2.9708	1.45e-99	Major facilitator superfamily domain/general substrate transporter
PITC_044480	Down	−4.7774	1.16e-88	Glycoside hydrolase superfamily
PITC_011020	Down	−2.3041	8.77e-88	Nucleobase cation symporter-1
PITC_003110	Down	−2.019	6.42e-87	Major facilitator superfamily domain/general substrate transporter
PITC_054230	Down	−2.1006	4.68e-76	Hypothetical protein
PITC_003260	Down	−2.1582	7.37e-75	ABC transporter/ntegral membrane type I
PITC_052240	Down	−1.1211	2.23e-72	Hypothetical protein
PITC_037550	Down	−2.4982	7.51e-71	Hypothetical protein
PITC_042540	Down	−9.6552	1.02e-70	Aldolase-type TIM barrel
PITC_059340	Down	−1.2053	2.28e-70	Flavocytochrome c
PITC_036750	Down	−2.2982	3.33e-67	Hypothetical protein
Novel00233	Down	−10.196	2.1e-66
PITC_042560	Down	−8.1951	2.45e-65	Monooxygenase (FAD-binding)
PITC_041810	Down	−2.4865	1.12e-62	Hypothetical protein
PITC_003500	Down	−1.5359	6.08e-62	Amino acid/polyamine transporter I
PITC_046660	Down	−1.7611	4.75e-61	Major facilitator superfamily domain/general substrate transporter
PITC_070650	Down	−1.0829	4.75e-61	Barwin-related endoglucanase
PITC_097930	Down	−4.0773	2.11e-59	Major facilitator superfamily domain/general substrate transporter
PITC_000950	Down	−4.7408	1.21e-58	Major facilitator superfamily domain/general substrate transporter
PITC_059270	Down	−1.0926	1.34e-58	Glycoside hydrolase superfamily
PITC_010720	Down	−5.3386	2.17e-58	Glycoside hydrolase superfamily
PITC_062760	Down	−1.4421	2.22e-57	Peptidoglycan-binding Lysin subgroup
PITC_043760	Down	−1.207	3.69e-57	Hypothetical protein
PITC_024570	Down	−5.3073	3.82e-57	Glycoside hydrolase/deacetylase (beta/alpha-barrel)
PITC_000100	Down	−2.9581	1.29e-55	ATPase (P-type)/K/Mg/Cd/Cu/Zn/Na/Ca/Na/H-transporter
PITC_024590	Down	−6.4453	8.64e-55	Major facilitator superfamily domain/general substrate transporter
PITC_089480	Down	−3.7458	8.62e-52	Uncharacterized conserved protein (UCP014753)
PITC_030230	Down	−3.3279	8.2e-51	Cutinase
PITC_044340	Down	−2.3993	1.96e-50	Short-chain dehydrogenase/reductase SDR
PITC_081760	Down	−3.2744	1.78e-49	PAS-associated (C-terminal)
PITC_088660	Down	−2.258	5.33e-47	Protein of unknown function (DUF3468)
PITC_008180	Down	−3.9901	6.09e-45	Hypothetical protein
PITC_009760	Down	−8.962	1.18e-43	Aminoglycoside phosphotransferase
PITC_043230	Down	−2.4357	3.56e-43	Histidine phosphatase superfamily (clade-2)
PITC_042590	Down	−6.9951	1.03e-42	Aromatic-ring-hydroxylating dioxygenase (alpha subunit)
PITC_082120	Down	−1.5421	2.73e-42	Transketolase (C-terminal)/Pyruvate-ferredoxin oxidoreductase (domain II)
PITC_000960	Down	−3.9764	3.47e-39	FAD dependent oxidoreductase
PITC_073190	Down	−2.4391	5.36e-39	Histidine phosphatase superfamily (clade-2)
PITC_006840	Down	−1.428	1.13e-38	Short-chain dehydrogenase/reductase SDR
PITC_065080	Down	−1.6733	2.01e-38	Cytochrome P450
PITC_054930	Down	−1.2288	4.27e-38	Tetrapeptide transporter OPT1/isp4
PITC_079280	Down	−1.6318	1.54e-37	PAS fold-3
PITC_059970	Down	−1.3389	1.82e-37	Hypothetical protein
PITC_087560	Down	−1.5074	3.08e-35	GTP cyclohydrolase (N-terminal)
PITC_006420	Down	−3.2484	2.72e-34	Hypothetical protein
PITC_056770	Down	−3.9638	2.17e-33	Major facilitator superfamily domain/general substrate transporter
Novel00167	Down	−5.8952	2.67e-33	Hypothetical protein
PITC_062910	Down	−1.3168	5.16e-33	Protein of unknown function (DUF2841)
PITC_009110	Down	−1.6511	9.91e-33	Six-hairpin glycosidase
PITC_043160	Down	−1.2238	1.47e-32	Fungi transcription factor
PITC_021410	Down	−4.4952	3.07e-32	Hypothetical protein
PITC_017300	Down	−1.6906	1.34e-31	Aldo/keto reductase
PITC_058750	Down	−4.8864	8.38e-31	Glycoside hydrolase family 28
PITC_004970	Down	−2.5048	8.17e-30	Oxidoreductase (N-terminal)
PITC_011630	Down	−2.2915	1.29e-29	Major facilitator superfamily domain/general substrate transporter
PITC_075400	Down	−1.0613	2e-29	Protein of unknown function (DUF3632)
PITC_082930	Down	−1.9559	2.26e-29	Aminoglycoside phosphotransferase
PITC_098240	Down	−1.5759	2.92e-29	Concanavalin A-like lectin/glucanase (subgroup)
PITC_040630	Down	−1.3035	3.51e-29	Heat shock protein 70 family
PITC_061110	Down	−1.9465	4.21e-29	Oxoglutarate/iron-dependent dioxygenase
PITC_032270	Down	−2.5381	6.07e-29	Histidine phosphatase superfamily (clade-2)
PITC_032400	Down	−1.8337	7.68e-29	GPR1/FUN34/yaaH
PITC_088610	Down	−2.9853	9.31e-29	Hypothetical protein
PITC_070790	Down	−2.0275	1.44e-28	Hypothetical protein
PITC_014070	Down	−9.635	1.75e-28	Hypothetical protein
PITC_058790	Down	−4.0485	5.13e-28	Hypothetical protein
PITC_020690	Down	−4.4838	4.12e-27	Hypothetical protein
PITC_004950	Down	−2.6293	1.7e-26	Aldo/keto reductase subgroup
PITC_079750	Down	−1.6192	2.71e-26	Copper amine oxidase (N2-terminal)
PITC_032500	Down	−2.4793	4.53e-26	General substrate transporter
PITC_026650	Down	−2.8935	4.58e-26	Major facilitator superfamily domain/general substrate transporter
PITC_010730	Down	−4.3116	5.43e-26	Major facilitator superfamily domain/general substrate transporter
PITC_063490	Down	−2.0905	9.41e-26	Adenylylsulfate kinase
PITC_085760	Down	−1.8038	2.59e-25	Hypothetical protein
PITC_045330	Down	−1.7444	7.31e-25	Hypothetical protein
PITC_024600	Down	−7.6496	1.98e-24	Major facilitator superfamily domain/general substrate transporter
PITC_069720	Down	−1.8718	4.84e-24	Armadillo-like helical
PITC_061740	Down	−3.7987	8.74e-24	Major facilitator superfamily domain/general substrate transporter
PITC_086560	Down	−1.2714	2.02e-23	Methylmalonate-semialdehyde dehydrogenase
PITC_005640	Down	−1.293	2.82e-23	Nucleotide-binding (alpha-beta plait)
PITC_003250	Down	−3.3712	4.55e-23	Concanavalin A-like lectin/glucanases superfamily
PITC_069340	Down	−1.0868	1.01e-22	Glycoside hydrolase superfamily
PITC_045120	Down	−1.1268	2.26e-22	Hypothetical protein
PITC_025200	Down	−2.25	3.18e-22	protein of unknown function (DUF4009)
PITC_060860	Down	−2.5843	5.36e-22	Ribosomal protein S5 (domain 2-type fold, subgroup)
PITC_035810	Down	−8.4138	9.31e-22	Hypothetical protein
PITC_005570	Down	−2.8291	3.04e-21	Major facilitator superfamily domain/general substrate transporter
PITC_060100	Down	−2.8245	3.24e-21	Hypothetical protein
PITC_026170	Down	−1.1873	3.34e-21	Hypothetical protein
PITC_004510	Down	−2.8803	6.67e-21	Amino acid/polyamine transporter I
PITC_039000	Down	−3.0135	7.06e-21	Amino acid/polyamine transporter I
PITC_002530	Down	−2.5071	9.61e-21	Cytochrome P450 (E-class, group I)
PITC_059930	Down	−1.7584	1.16e-20	Hypothetical protein
PITC_003730	Down	−1.7455	1.38e-20	Glycerophosphoryl diester phosphodiesterase
PITC_033580	Down	−3.0473	1.79e-20	Hypothetical protein
PITC_014470	Down	−2.4156	2.8e-20	Putative cyclase
PITC_001990	Down	−6.0927	3.34e-20	Amidase
PITC_020960	Down	−1.6712	4.78e-20	Pyridoxal phosphate-dependent transferase (major region/subdomain II)
PITC_035580	Down	−2.9745	6.23e-20	Hypothetical protein
PITC_070640	Down	−2.1742	6.47e-20	Arsenical pump membrane protein
PITC_015270	Down	−1.0513	1.21e-19	ABC-2 type transporter
PITC_024580	Down	−3.1377	2.24e-19	Aldolase-type TIM barrel
PITC_044310	Down	−3.8268	3.42e-19	Acyl transferase/acyl hydrolase/lysophospholipase
PITC_042570	Down	−10.155	3.53e-19	Monooxygenase (FAD-binding)
PITC_008960	Down	−3.4416	3.62e-19	Hypothetical protein
PITC_067110	Down	−1.7555	3.95e-19	C2 calcium/lipid-binding domain
PITC_064290	Down	−1.5798	8.8e-19	Hypothetical protein
PITC_035830	Down	−10.088	1.56e-18	Aminoglycoside phosphotransferase
PITC_045060	Down	−1.0592	1.7e-18	NADPH-cytochrome p450 reductase (FAD-binding/alpha-helical domain III)
PITC_086340	Down	−2.547	1.76e-18	Hypothetical protein
PITC_039070	Down	−1.3119	1.96e-18	Tetratricopeptide-like helical
PITC_040390	Down	−1.8534	8.41e-18	Hypothetical protein
PITC_093560	Down	−9.2418	1.51e-17	Hypothetical protein
PITC_088030	Down	−1.8378	2.86e-17	Glycoside hydrolase family 71
PITC_070290	Down	−1.5903	1.6e-16	Fungi transcription factor
PITC_092310	Down	−1.207	1.97e-16	Hypothetical protein
PITC_078150	Down	−1.1994	4.44e-16	Septin
PITC_032440	Down	−2.1617	4.92e-16	Hypothetical protein
PITC_045980	Down	−2.1372	5.43e-16	Catalase-peroxidase heme
Novel00038	Down	−1.5884	8.76e-16	Hypothetical protein
PITC_036920	Down	−1.6351	8.85e-16	Hypothetical protein
PITC_072950	Down	−11.052	1.4e-15	Hypothetical protein
PITC_097840	Down	−4.4411	1.57e-15	Six-hairpin glycosidase
PITC_035530	Down	−1.7006	1.86e-15	Major facilitator superfamily domain/general substrate transporter
PITC_052390	Down	−1.0486	1.87e-15	Sterile alpha motif (type I)
PITC_023640	Down	−1.7363	2.95e-15	Polyketide synthase/enoylreductase
PITC_034740	Down	−3.9952	2.97e-15	Major facilitator superfamily domain/general substrate transporter
PITC_078870	Down	−1.8755	3.12e-15	Acyl-CoA dehydrogenase (N-terminal)
PITC_004960	Down	−1.0437	3.26e-15	Inositol oxygenase
PITC_042740	Down	−1.528	3.38e-15	Amidase
PITC_046090	Down	−1.3279	4.42e-15	Concanavalin A-like lectin/glucanase (subgroup)
PITC_075990	Down	−3.1358	4.93e-15	Hypothetical protein
PITC_097520	Down	−1.987	5.13e-15	Hypothetical protein
PITC_081540	Down	−6.0533	8.54e-15	Pectinesterase (catalytic)
PITC_060420	Down	−7.7149	9.44e-15	Aminoglycoside phosphotransferase
Novel00260	Down	−6.7566	1.65e-14	Hypothetical protein
PITC_013350	Down	−1.62	2.01e-14	Glycoside hydrolase family 31
PITC_040760	Down	−1.9697	2.05e-14	Protein of unknown function (DUF2347)
PITC_025510	Down	−1.0293	2.64e-14	ATPase (AAA-type/core)
PITC_065070	Down	−1.6581	3.18e-14	protein of unknown function (DUF2235)
PITC_022320	Down	−1.4506	7.22e-14	Peptidase S33 tripeptidyl aminopeptidase-like (C-terminal)
PITC_065510	Down	−1.0546	8.24e-14	CWF11 family
PITC_052190	Down	−1.2589	8.45e-14	Hypothetical protein
PITC_044100	Down	−1.2026	1.01e-13	Hypothetical protein
PITC_050200	Down	−8.7477	1.62e-13	Hypothetical protein
PITC_014210	Down	−1.3785	1.75e-13	Peptidase S8/S53/subtilisin/kexin/sedolisin
PITC_046540	Down	−1.0496	1.84e-13	Fungi transcription factor
PITC_000560	Down	−7.074	1.96e-13	Amidase
PITC_055140	Down	−2.2237	1.99e-13	Zinc finger RING-type
PITC_027470	Down	−1.2216	3.16e-13	Aldehyde dehydrogenase (N-terminal)
PITC_023100	Down	−2.3573	3.33e-13	Galactose-1-phosphate uridyl transferase (class I)
PITC_034730	Down	−4.8325	3.64e-13	FAD dependent oxidoreductase
PITC_081340	Down	−1.1738	3.78e-13	protein of unknown function (DUF202)
PITC_007590	Down	−10.681	5.45e-13	Major facilitator superfamily domain/general substrate transporter
PITC_065750	Down	−2.4915	6.46e-13	Amidase
PITC_056140	Down	−1.4558	9.33e-13	Hypothetical protein
PITC_077890	Down	−1.1278	9.43e-13	Hypothetical protein
PITC_061100	Down	−1.5072	1.06e-12	Hypothetical protein
PITC_086710	Down	−1.0639	1.49e-12	protein of unknown function (DUF1771)
PITC_003030	Down	−1.0443	1.79e-12	Hypothetical protein
PITC_029920	Down	−1.6536	2.57e-12	Vacuolar protein 8
PITC_044760	Down	−1.2936	2.97e-12	Kynureninase
PITC_096730	Down	−1.5048	3.05e-12	Protein of unknown function (DUF3712)
PITC_004910	Down	−3.4896	3.14e-12	ABC transporter/integral membrane type I
PITC_055750	Down	−6.4605	3.49e-12	Nucleoside phosphorylase
PITC_015780	Down	−1.4609	4.12e-12	Terpenoid cyclases/protein prenyltransferase alpha-alpha toroid
PITC_001520	Down	−1.0563	4.33e-12	Winged helix-turn-helix transcription repressor DNA-binding
PITC_005090	Down	−1.3527	5.31e-12	ATPase (AAA-type/core)
PITC_021830	Down	−1.5169	5.53e-12	Ribosome control protein 1
PITC_034760	Down	−3.3406	6.74e-12	Hydantoinase B/oxoprolinase
PITC_054990	Down	−1.8566	9.85e-12	Zinc finger C2H2
PITC_088110	Down	−1.6808	1.01e-11	Major facilitator superfamily domain/general substrate transporter
PITC_088640	Down	−1.8482	1.1e-11	Hypothetical protein
PITC_006410	Down	−6.3881	1.13e-11	Hypothetical protein
PITC_097850	Down	−4.0947	1.14e-11	Major facilitator superfamily domain/general substrate transporter
PITC_035560	Down	−1.4217	1.44e-11	Concanavalin A-like lectin/glucanase (subgroup)
PITC_069750	Down	−5.2096	1.77e-11	Hypothetical protein
PITC_095440	Down	−4.249	2.89e-11	Major facilitator superfamily domain/general substrate transporter
PITC_048750	Down	−1.2281	3.02e-11	Major facilitator superfamily domain/general substrate transporter
PITC_098670	Down	−2.1391	4.18e-11	Aldose 1-/Glucose-6-phosphate 1-epimerase
PITC_038780	Down	−3.1332	4.59e-11	Short-chain dehydrogenase/reductase SDR
PITC_052470	Down	−1.7056	4.88e-11	Acyl-CoA dehydrogenase (N-terminal)
PITC_088150	Down	−1.9868	5.49e-11	Fungi transcription factor
PITC_062000	Down	−1.3275	6.43e-11	NAD-dependent epimerase/dehydratase
PITC_068560	Down	−3.9748	7.23e-11	Alkaline phosphatase-like (alpha/beta/alpha)
PITC_070280	Down	−1.5213	9.65e-11	D-isomer specific 2-hydroxyacid dehydrogenase (NAD-binding)
PITC_018040	Down	−2.6122	9.86e-11	Taurine catabolism dioxygenase TauD/TfdA
PITC_003990	Down	−1.0426	1.3e-10	Hypothetical protein
PITC_025540	Down	−1.6276	1.7e-10	Glycoside hydrolase superfamily
PITC_082180	Down	−1.2275	1.84e-10	Fungi transcription factor
PITC_083500	Down	−1.0228	2.9e-10	Translation elongation factor EF1A/initiation factor IF2gamma (C-terminal)
PITC_080030	Down	−1.5477	2.98e-10	UDP-glucuronosyl/UDP-glucosyltransferase
PITC_032370	Down	−2.048	3.63e-10	Glutathione S-transferase (N-terminal)
PITC_035820	Down	−10.176	3.76e-10	Hypothetical protein
PITC_048260	Down	−1.0015	4.11e-10	Uncharacterized protein
PITC_097380	Down	−1.432	4.19e-10	Amidase
PITC_025320	Down	−1.4325	5.05e-10	ABC transporter/integral membrane type I
PITC_080880	Down	−1.4376	5.96e-10	Hypothetical protein
PITC_000580	Down	−2.9214	8.22e-10	Hypothetical protein
PITC_021680	Down	−5.3038	9.31e-10	Major facilitator superfamily domain/general substrate transporter
PITC_089470	Down	−2.2071	9.34e-10	Biotin/lipoate A/B protein ligase
PITC_005370	Down	−1.9787	9.57e-10	Monooxygenase (FAD-binding)
PITC_060370	Down	−2.168	9.9e-10	Major facilitator superfamily domain/general substrate transporter
PITC_093170	Down	−1.0947	1.03e-09	Acetyltransferase auxiliary subunit (N-terminal)
PITC_047160	Down	−1.1518	1.07e-09	Hypothetical protein
PITC_046330	Down	−1.5444	1.23e-09	Hypothetical protein
PITC_093460	Down	−1.7722	1.43e-09	Hypothetical protein
PITC_047600	Down	−2.069	1.68e-09	Tetratricopeptide TPR2
PITC_033600	Down	−1.047	1.81e-09	Hypothetical protein
PITC_044910	Down	−1.3063	1.86e-09	Protein of unknown function (DUF1682)
PITC_091620	Down	−1.4647	1.94e-09	Hypothetical protein
PITC_083490	Down	−1.0929	2e-09	Peptidase C19/ubiquitin carboxyl-terminal hydrolase 2
PITC_084080	Down	−2.1447	2.09e-09	Fungi transcription factor
PITC_085330	Down	−1.2535	2.09e-09	ABC transporter/integral membrane type I
PITC_005620	Down	−1.9523	2.14e-09	Hypothetical protein
PITC_014240	Down	−1.7852	2.15e-09	Major facilitator superfamily domain/general substrate transporter
PITC_074850	Down	−1.239	2.22e-09	SEC7-like/alpha orthogonal bundle
PITC_046400	Down	−1.0772	2.25e-09	Hypothetical protein
PITC_029790	Down	−1.6965	2.32e-09	Hypothetical protein
PITC_002190	Down	−1.7544	2.56e-09	Tetracycline resistance protein/TetA/multidrug resistance protein MdtG
PITC_066720	Down	−8.0271	2.98e-09	Concanavalin A-like lectin/glucanase (subgroup)
PITC_047570	Down	−3.5949	3.07e-09	FAD dependent oxidoreductase
PITC_028200	Down	−2.911	3.09e-09	Polyketide synthase/enoylreductase
PITC_002540	Down	−1.3021	3.19e-09	Concanavalin A-like lectin/glucanases superfamily
PITC_027200	Down	−1.2357	3.59e-09	Amino acid/polyamine transporter I
PITC_055500	Down	−2.8463	3.93e-09	Methylmalonate-semialdehyde dehydrogenase
PITC_039840	Down	−1.2499	3.99e-09	Histidine phosphatase superfamily (clade-1)
PITC_057130	Down	−1.426	4.37e-09	Major facilitator superfamily domain/general substrate transporter
PITC_087650	Down	−1.7341	4.58e-09	Hypothetical protein
PITC_034110	Down	−1.3428	5.39e-09	Brefeldin A sensitivity protein-related/domain of unknown function (DUF2421)
PITC_027180	Down	−1.7695	5.45e-09	Sodium:neurotransmitter symporter
PITC_013020	Down	−2.4429	5.58e-09	Riboflavin synthase-like beta-barrel
PITC_014380	Down	−2.4227	6.14e-09	General substrate transporter
PITC_050450	Down	−1.4312	6.14e-09	Pectin lyase fold/virulence factor
PITC_034750	Down	−3.5148	6.16e-09	Hydantoinaseoxoprolinase (N-terminal)
PITC_003780	Down	−1.1402	6.5e-09	Hypothetical protein
PITC_031200	Down	−3.1425	6.99e-09	Major facilitator superfamily domain/general substrate transporter
PITC_074640	Down	−1.1569	7.01e-09	Dual specificity phosphatase
PITC_092990	Down	−1.3301	8.04e-09	Hypothetical protein
PITC_081910	Down	−1.943	8.71e-09	Hypothetical protein
PITC_038200	Down	−1.168	1.09e-08	Actin-binding/cofilin/tropomyosin type
PITC_058780	Down	−1.3798	1.19e-08	Monooxygenase (FAD-binding)
PITC_060480	Down	−1.1424	1.41e-08	Survival protein SurE-like phosphatase/nucleotidase
PITC_077850	Down	−2.4196	1.43e-08	Hypothetical protein
PITC_063770	Down	−1.5981	1.47e-08	NAD(P)H-hydrate epimerase
PITC_042750	Down	−1.4158	1.54e-08	Hypothetical protein
PITC_076940	Down	−2.0418	1.63e-08	Hypothetical protein
PITC_096280	Down	−1.3264	1.86e-08	Membrane protein/CTapt1/CMV receptor
PITC_033920	Down	−5.4302	1.9e-08	Hypothetical protein
PITC_013480	Down	−1.3377	1.9e-08	Hypothetical protein
PITC_056800	Down	−1.483	1.96e-08	Oligopeptide transporter OPT superfamily
Novel00063	Down	−3.4819	2.34e-08	Amino acidpolyamine transporter I
PITC_040090	Down	−1.2163	2.39e-08	heme-containing dehydratase
PITC_088600	Down	−1.257	2.58e-08	Peptidase M28
PITC_012600	Down	−1.2208	2.71e-08	Tetratricopeptide-like helical
PITC_013200	Down	−4.1531	3.02e-08	Hypothetical protein
PITC_048280	Down	−1.4828	3.25e-08	Anoctamin/TMEM 16
PITC_050190	Down	−9.7241	3.59e-08	Hypothetical protein
PITC_053550	Down	−2.5095	3.75e-08	Riboflavin synthase-like (beta-barrel)
PITC_012110	Down	−9.7163	3.85e-08	Hypothetical protein
PITC_060090	Down	−1.1118	4.01e-08	Inosine/uridine-preferring nucleoside hydrolase
PITC_092870	Down	−1.0552	5.89e-08	ABC-2 type transporter
PITC_037750	Down	−1.5387	6.58e-08	Peptidase C1B/bleomycin hydrolase
PITC_093200	Down	−1.2685	6.67e-08	Hypothetical protein
PITC_043790	Down	−1.4957	7.22e-08	Hypothetical protein
PITC_050050	Down	−2.1594	8.02e-08	Protein of unknown function (DUF3431)
PITC_033590	Down	−2.9995	8.14e-08	Hypothetical protein
PITC_071760	Down	−1.012	8.16e-08	Proteasome A-type subunit
PITC_078860	Down	−1.2413	8.78e-08	Fungi transcription factor
PITC_039810	Down	−9.6148	9.43e-08	Hypothetical protein
PITC_083110	Down	−1.0771	1.15e-07	Ras guanine nucleotide exchange factor
PITC_091450	Down	−2.0659	1.15e-07	Hypothetical protein
PITC_007470	Down	−1.0041	1.18e-07	Six-hairpin glycosidase
PITC_010210	Down	−1.5654	1.3e-07	Aflatoxin biosynthesis regulatory protein
PITC_015590	Down	−2.9299	1.36e-07	Acyl-CoA dehydrogenase/oxidase
PITC_042950	Down	−2.9522	1.37e-07	Amino acid/polyamine transporter I
PITC_028620	Down	−2.545	1.37e-07	Oxidoreductase (N-terminal)
PITC_040130	Down	−2.6036	1.38e-07	ABC transporter/C integral membrane type I
PITC_036860	Down	−3.4922	1.39e-07	Hypothetical protein
PITC_096230	Down	−1.5569	1.55e-07	Peptidase T2/asparaginase 2
PITC_026280	Down	−2.0527	1.55e-07	ER lumen protein retaining receptor
PITC_079610	Down	−1.5647	1.68e-07	Mg2+ transporter protein/CorA-like/Zinc transport protein ZntB
PITC_065220	Down	−1.3825	1.69e-07	Male sterility (NAD-binding)
PITC_042530	Down	−2.709	1.82e-07	Fungi transcription factor
PITC_080420	Down	−1.1153	1.86e-07	Dihydroxy-acid/6-phosphogluconate dehydratase
PITC_052380	Down	−1.5108	1.91e-07	Hypothetical protein
PITC_011450	Down	−1.3337	1.93e-07	Aromatic amino acid beta-eliminating lyase/threonine aldolase
PITC_019900	Down	−1.9229	2.07e-07	Fungi transcription factor
PITC_015260	Down	−1.6192	2.15e-07	Hypothetical protein
PITC_002200	Down	−1.4298	2.24e-07	Hypothetical protein
PITC_009510	Down	−1.3043	2.33e-07	Major facilitator superfamily domain/general substrate transporter
PITC_022260	Down	−1.2836	2.47e-07	FAD-binding 8
PITC_079400	Down	−1.1779	2.57e-07	RecF/RecN/SMC
PITC_038020	Down	−1.4596	2.76e-07	Hypothetical protein
PITC_062080	Down	−1.4409	2.79e-07	Tetratricopeptide-like helical
PITC_050790	Down	−1.0323	2.92e-07	Hypothetical protein
PITC_055760	Down	−9.4706	3.06e-07	Hypothetical protein
PITC_011180	Down	−2.6892	3.17e-07	Concanavalin A-like lectin/glucanase (subgroup)
PITC_040210	Down	−1.2895	3.42e-07	Male sterility (NAD-binding)
PITC_012270	Down	−4.8159	3.55e-07	Major facilitator superfamily domain/general substrate transporter
PITC_027910	Down	−1.5523	3.74e-07	DNA binding HTH domain (Psq-type)
PITC_092000	Down	−1.8918	3.81e-07	Hypothetical protein
PITC_071080	Down	−1.4996	3.87e-07	Aldolase-type TIM barrel
PITC_080490	Down	−2.4123	4.12e-07	Oligopeptide transporter OPT superfamily
PITC_009650	Down	−1.011	4.23e-07	Translation initiation factor SUI1
PITC_043150	Down	−1.8358	4.47e-07	Glycoside hydrolase family (N-terminal)
PITC_084780	Down	−1.3109	4.61e-07	Hypothetical protein
PITC_075930	Down	−1.2135	5.95e-07	Glycoside hydrolase superfamily
PITC_046570	Down	−1.5298	6.44e-07	Acyl transferase/acyl hydrolase/lysophospholipase
PITC_052410	Down	−1.3796	6.47e-07	Peptidase C19/ubiquitin carboxyl-terminal hydrolase 2
PITC_035680	Down	−1.4138	6.52e-07	Hypothetical protein
PITC_079330	Down	−1.0896	6.79e-07	Spindle associated
PITC_087320	Down	−1.0281	8.07e-07	Short-chain dehydrogenase/reductase SDR
PITC_057170	Down	−1.0911	8.12e-07	Hypothetical protein
PITC_074280	Down	−1.3299	9.66e-07	Major facilitator superfamily domain/general substrate transporter
PITC_009790	Down	−1.3776	1.02e-06	Major facilitator superfamily domain/general substrate transporter
PITC_098150	Down	−1.6423	1.09e-06	Mandelate racemase/muconate lactonizing enzyme
PITC_036760	Down	−1.5036	1.2e-06	Calcium-binding EF-hand
PITC_043110	Down	−1.0299	1.22e-06	Hypothetical protein
PITC_057230	Down	−1.945	1.43e-06	Glycoside hydrolase family 61
PITC_080370	Down	−1.4743	1.51e-06	Hypothetical protein
PITC_081010	Down	−5.4016	1.59e-06	Hypothetical protein
PITC_023430	Down	−1.3848	1.6e-06	Hypothetical protein
PITC_079120	Down	−1.0233	1.6e-06	Condensin complex subunit 1 (N-terminal)
PITC_041310	Down	−1.7635	1.84e-06	TRAPP II complex/Trs65
PITC_077560	Down	−1.1876	1.88e-06	Hypothetical protein
PITC_016330	Down	−1.3316	1.94e-06	Exo70 exocyst complex subunit
PITC_049180	Down	−1.1622	1.94e-06	Vacuolar protein sorting-associated protein 54
PITC_063890	Down	−1.0413	1.96e-06	Phytanoyl-CoA dioxygenase
PITC_023990	Down	−1.2348	1.98e-06	Hypothetical protein
PITC_064970	Down	−1.5655	1.99e-06	Fungi transcription factor
PITC_007410	Down	−1.2678	2e-06	Peptidase C15/pyroglutamyl peptidase I
PITC_017860	Down	−1.5937	2.08e-06	Hypothetical protein
PITC_012430	Down	−1.5071	2.11e-06	Glycoside hydrolase superfamily
PITC_090980	Down	−1.72	2.3e-06	SMP-30/Gluconolaconase/LRE-like region
PITC_025330	Down	−2.6224	2.39e-06	Acyl transferase/acyl hydrolase/lysophospholipase
PITC_057210	Down	−1.467	2.95e-06	Translation initiation factor SUI1
PITC_004270	Down	−2.153	2.95e-06	Protein of unknown function (DUF3468)
PITC_062940	Down	−1.485	3.11e-06	Hypothetical protein
PITC_009140	Down	−1.883	3.28e-06	Polyketide synthase/enoylreductase
PITC_031570	Down	−3.2374	3.65e-06	FAD-binding 8
PITC_070630	Down	−2.4003	3.69e-06	Hypothetical protein
PITC_040650	Down	−1.0034	3.78e-06	Autophagy-related protein 27
PITC_021670	Down	−2.8968	3.79e-06	Casein kinase II (regulatory subunit)
PITC_003460	Down	−1.0235	4.01e-06	Acyl transferase/acyl hydrolase/lysophospholipase
PITC_014200	Down	−1.1602	4.34e-06	Amino acid/polyamine transporter I
PITC_061680	Down	−1.4792	4.4e-06	Hypothetical protein
PITC_032340	Down	−5.1036	4.43e-06	Hypothetical protein
PITC_015770	Down	−2.2937	4.44e-06	Uncharacterized protein
PITC_013450	Down	−1.5443	4.59e-06	Variant SH3
PITC_066310	Down	−1.1585	4.64e-06	Hypothetical protein
PITC_000700	Down	−1.1988	4.78e-06	Armadillo-like helical
PITC_066330	Down	−1.1989	5.17e-06	Protein-tyrosine phosphatase (catalytic)
PITC_020230	Down	−1.0153	5.66e-06	Hypothetical protein
PITC_069370	Down	−5.2464	5.82e-06	Hypothetical protein
PITC_024870	Down	−1.0651	6.29e-06	Hypothetical protein
PITC_037090	Down	−1.7628	6.29e-06	Acyl-CoA oxidase/dehydrogenase (type I)
PITC_030650	Down	−1.1864	6.3e-06	TLDc
PITC_085240	Down	−1.2726	6.5e-06	DNA glycosylase/G/T mismatch
PITC_035920	Down	−1.5403	6.62e-06	UDP-glucose:Glycoprotein Glucosyltransferase
PITC_010680	Down	−1.3558	6.67e-06	Gamma-glutamyltranspeptidase
PITC_064130	Down	−1.1645	6.86e-06	Hypothetical protein
PITC_027610	Down	−1.0117	6.94e-06	Pex (N-terminal)
PITC_076810	Down	−2.2098	7.28e-06	Glycosylphosphatidylinositol-mannosyltransferase I/PIG-X/PBN1
PITC_037850	Down	−1.0408	7.36e-06	Glucosidase 2 subunit beta
PITC_018100	Down	−4.0119	8.07e-06	DeoxyUTP pyrophosphatase
PITC_004330	Down	−1.0384	8.18e-06	Hypothetical protein
PITC_001780	Down	−1.3319	9.04e-06	Hypothetical protein
PITC_018740	Down	−1.1276	9.12e-06	Snf7
PITC_071780	Down	−1.0742	9.42e-06	Protein of unknown function (DUF3468)
PITC_058850	Down	−1.3135	9.66e-06	Glycoside hydrolase family 3
PITC_025810	Down	−2.4822	1.01e-05	Major facilitator superfamily domain/general substrate transporter
PITC_037930	Down	−2.6908	1.02e-05	Copper amine oxidase (N2-terminal)
PITC_043650	Down	−1.4524	1.09e-05	Hypothetical protein
PITC_078240	Down	−1.0702	1.1e-05	Hypothetical protein
PITC_008130	Down	−1.04	1.12e-05	Ribophorin I
PITC_052590	Down	−1.8351	1.18e-05	Hypothetical protein
PITC_022030	Down	−1.2713	1.2e-05	TUP1-like enhancer of split
PITC_027460	Down	−1.7472	1.21e-05	High mobility group/HMG-I/HMG-Y
PITC_097260	Down	−1.2144	1.22e-05	Ubiquitin-conjugating enzyme/E2
PITC_081900	Down	−1.1196	1.32e-05	D-amino-acid oxidase
PITC_089790	Down	−1.4421	1.4e-05	Terpenoid cyclases/protein prenyltransferase alpha-alpha toroid
PITC_093370	Down	−2.1539	1.44e-05	D-amino-acid oxidase
PITC_081640	Down	−1.5696	1.49e-05	Hypothetical protein
PITC_099810	Down	−1.4544	1.55e-05	Acyl transferase/acyl hydrolase/lysophospholipase
PITC_001450	Down	−2.7379	1.57e-05	Octanoyltransferase
PITC_094110	Down	−1.0542	1.6e-05	protein of unknown function (DUF2013)
PITC_040310	Down	−1.6142	1.61e-05	Hypothetical protein
PITC_067160	Down	−1.3856	1.71e-05	Hypothetical protein
PITC_011730	Down	−1.2008	1.85e-05	Fungi transcription factor
PITC_025570	Down	−1.4521	1.87e-05	Aminoglycoside phosphotransferase
PITC_018850	Down	−2.0884	1.93e-05	Glycosyl transferase/ALG6/ALG8
PITC_039780	Down	−1.6335	2.1e-05	Serine hydrolase FSH
PITC_007340	Down	−1.5332	2.13e-05	Cwf19-like (C-terminal domain I)
PITC_091360	Down	−1.358	2.13e-05	Histone-fold
PITC_061750	Down	−3.3626	2.14e-05	Alpha-L-fucosidase
PITC_048180	Down	−3.1641	2.16e-05	Hypothetical protein
PITC_008060	Down	−1.5252	2.16e-05	Peptidase C12/ubiquitin carboxyl-terminal hydrolase 1
PITC_063010	Down	−1.2922	2.18e-05	Sec20
PITC_046190	Down	−1.4801	2.26e-05	Vacuolar protein sorting-associate Vta1 (N-terminal)
PITC_091280	Down	−1.0993	2.29e-05	Protein of unknown function (DUF292)
PITC_004400	Down	−1.0317	2.41e-05	Zinc finger/DNA-directed DNA polymerase family B/alpha
PITC_014920	Down	−1.8126	2.47e-05	Protein of unknown function (DUF125)/transmembrane
PITC_002520	Down	−1.2984	2.68e-05	Hypothetical protein
PITC_018860	Down	−1.0652	2.8e-05	Concanavalin A-like lectin/glucanases superfamily
PITC_027110	Down	−2.0303	3.13e-05	Hypothetical protein
PITC_036840	Down	−1.534	3.13e-05	Hypothetical protein
PITC_004890	Down	−1.843	3.95e-05	Protein of unknown function (DUF1749)
PITC_084610	Down	−1.7979	3.97e-05	RTA-like protein
PITC_082190	Down	−1.0282	3.97e-05	Protein of unknown function (DUF92)/TMEM19
PITC_001410	Down	−2.3469	3.98e-05	DJ-1 domain/InhA-type
PITC_019070	Down	−1.2453	4.06e-05	Hypothetical protein
PITC_074990	Down	−1.0369	4.58e-05	Fungi transcription factor
PITC_085000	Down	−1.9336	4.67e-05	AMP-dependent synthetase/ligase
PITC_027580	Down	−1.0789	4.84e-05	Armadillo-like helical
PITC_049000	Down	−1.1468	5.01e-05	Fungi transcription factor
PITC_028990	Down	−1.4989	5.38e-05	Hypothetical protein
PITC_068450	Down	−1.3057	5.66e-05	Pyridoxal phosphate-dependent transferase (major region/subdomain 2)
PITC_061390	Down	−1.1059	5.71e-05	Polycystin cation channel/PKD1/PKD2
PITC_060280	Down	−1.0798	6.37e-05	Cyclin C/H/T/L
PITC_011710	Down	−1.6154	6.56e-05	Glutathione-dependent formaldehyde-activating enzyme/centromere protein V
PITC_034660	Down	−1.6404	6.8e-05	putative esterase
PITC_073630	Down	−1.0992	6.87e-05	Zinc finger SWIM-type
PITC_087850	Down	−1.795	6.89e-05	Hypothetical protein
PITC_023790	Down	−2.9667	7.05e-05	Hypothetical protein
PITC_027190	Down	−1.0103	7.15e-05	Aldose 1-/Glucose-6-phosphate 1-epimerase
PITC_035380	Down	−1.057	7.16e-05	WW/Rsp5/WWP
PITC_060070	Down	−1.1808	7.19e-05	Hypothetical protein
PITC_098690	Down	−1.132	7.22e-05	Hypothetical protein
PITC_062480	Down	−1.336	7.62e-05	Late secretory pathway protein AVL9
PITC_019240	Down	−1.0597	7.76e-05	Glycosyl transferase family 1
PITC_083940	Down	−1.1503	8.03e-05	Hypothetical protein
PITC_055400	Down	−1.4198	8.25e-05	Hypothetical protein
PITC_039820	Down	−1.658	8.43e-05	Hypothetical protein
PITC_038820	Down	−1.622	8.43e-05	Ribonucleotide reductase/transcriptional regulator CRT10
PITC_089490	Down	−3.7635	8.63e-05	Major facilitator superfamily domain/general substrate transporter
PITC_097570	Down	−1.6064	9.06e-05	Histidine phosphatase superfamily (clade-1)
PITC_005280	Down	−1.8507	9.8e-05	Hypothetical protein
PITC_093810	Down	−1.1574	9.85e-05	Hypothetical protein
PITC_061370	Down	−1.3324	0.000102	sulfate transporter
PITC_038890	Down	−1.0227	0.000102	Hypothetical protein
PITC_087890	Down	−1.0787	0.000108	Kinetochore Spc7
PITC_097340	Down	−1.5877	0.000116	Protein of unknown function (DUF1537)
PITC_021750	Down	−1.2739	0.000124	Hypothetical protein
PITC_066890	Down	−1.1995	0.000129	Hypothetical protein
PITC_013500	Down	−1.0971	0.000132	Zinc ribbon/NADH pyrophosphatase
PITC_065620	Down	−3.3423	0.000136	Major facilitator superfamily domain/general substrate transporter
PITC_019260	Down	−1.1068	0.000136	Major facilitator superfamily domain/general substrate transporter
PITC_087020	Down	−1.0237	0.000136	Hypothetical protein
PITC_046200	Down	−1.086	0.000137	Peptidase C/calpain (domain III)
PITC_037300	Down	−1.208	0.000137	Purine nucleoside permease
PITC_032700	Down	−2.1914	0.000139	CoA-transferase family III
PITC_088480	Down	−1.0446	0.000139	Hypothetical protein
PITC_065810	Down	−1.0154	0.000139	Zinc finger RanBP2-type
PITC_045610	Down	−2.7247	0.000151	HAD-superfamily hydrolase subfamily IA/variant 3
PITC_054140	Down	−1.04	0.000153	Drug/metabolite transporter
PITC_080580	Down	−1.5792	0.000156	Hypothetical protein
PITC_009130	Down	−2.8824	0.00016	Sulfatase
Novel00072	Down	−1.2876	0.000162	Conserved Hypothetical protein
PITC_070120	Down	−1.2313	0.000164	Mitochondrial carrier protein
PITC_040370	Down	−2.0519	0.000166	Hypothetical protein
PITC_080650	Down	−1.5604	0.000167	Hypothetical protein
PITC_069420	Down	−1.1122	0.00017	Aminoglycoside phosphotransferase
PITC_091690	Down	−1.2783	0.000177	Short-chain dehydrogenase/reductase SDR
PITC_043080	Down	−1.1368	0.000179	Hypothetical protein
PITC_077250	Down	−1.091	0.000179	Hypothetical protein
PITC_047670	Down	−1.9866	0.000186	Major facilitator superfamily domain/general substrate transporter
PITC_057690	Down	−1.168	0.00019	Flavin amine oxidase
PITC_001430	Down	−1.1239	0.000193	Winged helix-turn-helix transcription repressor DNA-binding
PITC_072980	Down	−3.3411	0.000218	Neurolysin/Thimet oligopeptidase (N-terminal)
PITC_071750	Down	−1.5523	0.000231	Spc97/Spc98
PITC_095430	Down	−1.9076	0.000235	Amidase
PITC_091680	Down	−1.0163	0.000246	Fungi transcription factor
PITC_020790	Down	−1.0017	0.000257	Hypothetical protein
PITC_018680	Down	−1.0771	0.000262	C4-type zinc-finger of DNA polymerase delta
PITC_008460	Down	−1.9526	0.000269	Hypothetical protein
PITC_044990	Down	−1.4342	0.00027	RNA polymerase II (large subunit/CTD)
PITC_076490	Down	−1.0783	0.000274	VHS subgroup
PITC_093400	Down	−1.174	0.000276	Zinc finger FYVE/PHD-type
PITC_008910	Down	−1.8241	0.000277	Tetratricopeptide-like helical
PITC_036470	Down	−1.7724	0.000282	Glucose/ribitol dehydrogenase
PITC_006630	Down	−1.329	0.000282	Amino acid/polyamine transporter I
PITC_084890	Down	−1.225	0.000309	Isocitrate and isopropylmalate dehydrogenases family
PITC_004900	Down	−1.36	0.000312	AMP-dependent synthetase/ligase
PITC_090860	Down	−1.6685	0.000329	Six-hairpin glycosidase
PITC_005260	Down	−1.227	0.000342	Major facilitator superfamily domain/general substrate transporter
PITC_040490	Down	−1.819	0.000353	Zinc finger RanBP2-type
PITC_060110	Down	−1.6842	0.00036	Fungi transcription factor
PITC_057160	Down	−7.0862	0.000364	Hly-III-like protein
PITC_047340	Down	−2.1737	0.000365	Hypothetical protein
PITC_050040	Down	−1.1823	0.000366	Dephospho-CoA kinase
PITC_082460	Down	−1.0145	0.000391	Spc97/Spc98
PITC_086250	Down	−1.1693	0.000402	Peptidase M20
PITC_067020	Down	−1.1484	0.000404	Fungi transcription factor
PITC_014230	Down	−1.1887	0.00041	Hypothetical protein
PITC_047900	Down	−1.0004	0.000412	Guanine-specific ribonuclease N1/T1
PITC_097300	Down	−1.4477	0.000415	Peroxisomal targeting signal 2 receptor-like WD repeat-containing protein
PITC_040700	Down	−1.0341	0.000426	Hypothetical protein
PITC_032820	Down	−1.7233	0.000427	Major facilitator superfamily domain/general substrate transporter
PITC_091180	Down	−1.2434	0.000429	GPI mannosyltransferase
PITC_061980	Down	−1.0272	0.000443	Uncharacterized protein
PITC_010270	Down	−1.0686	0.000445	Hypothetical protein
PITC_059610	Down	−3.966	0.000454	Hypothetical protein
PITC_081770	Down	−2.1332	0.000468	HSP20-like chaperone
PITC_037690	Down	−2.0734	0.000469	Acyl transferase/acyl hydrolase/lysophospholipase
PITC_043350	Down	−2.2917	0.000471	Major facilitator superfamily domain/general substrate transporter
PITC_054260	Down	−1.2701	0.000471	Hypothetical protein
PITC_056850	Down	−1.6045	0.00048	Amino acid/polyamine transporter I
PITC_063690	Down	−1.3038	0.000482	Protein of unknown function (DUF3722)
PITC_034380	Down	−1.1687	0.000486	Cystathionine beta-synthase (core)
PITC_061690	Down	−1.7116	0.000493	Hypothetical protein
PITC_040120	Down	−4.5551	0.000494	Hypothetical protein
PITC_091880	Down	−1.4292	0.000499	GTP-binding nuclear protein Ran-like protein
PITC_076310	Down	−1.4929	0.000509	Sirtuin family
PITC_045650	Down	−1.3525	0.000516	Protein of unknown function (DUF155)
PITC_079910	Down	−2.1372	0.00052	Peptidase S28
PITC_064270	Down	−1.3971	0.000552	DNA mismatch repair protein MutS-like (N-terminal)
PITC_019110	Down	−1.0505	0.000552	Hypothetical protein
PITC_017690	Down	−1.1928	0.000553	protein of unknown function (DUF2411)
PITC_046620	Down	−1.2086	0.000554	Hypothetical protein
PITC_073000	Down	−3.8543	0.000568	Prolyl 4-hydroxylase (alpha subunit)
PITC_079810	Down	−1.0413	0.000569	Hypothetical protein
PITC_027150	Down	−1.0863	0.00057	Guanine nucleotide exchange factor/Ric8
PITC_063850	Down	−1.8395	0.000576	Peptidase aspartic (catalytic)
PITC_064490	Down	−1.0693	0.00062	Hypothetical protein
PITC_058840	Down	−1.7084	0.000621	Major facilitator superfamily domain/general substrate transporter
PITC_031040	Down	−1.0167	0.000621	Actin cross-linking
PITC_008140	Down	−1.2673	0.000643	Pseudouridine-5'-phosphate glycosidase
PITC_038990	Down	−1.278	0.000643	Crotonase (core)
PITC_039920	Down	−1.0525	0.000645	Mediator complex (subunit Med16)
PITC_024470	Down	−1.0643	0.000658	Fungi transcription factor
PITC_081330	Down	−2.4324	0.00066	Fungi transcription factor
PITC_074730	Down	−1.095	0.00067	TAP42-like protein
PITC_024880	Down	−1.5297	0.000676	Hypothetical protein
PITC_042350	Down	−1.0586	0.00068	Hypothetical protein
PITC_030030	Down	−1.1295	0.000722	Fungi transcription factor
PITC_020600	Down	−1.11	0.000727	Cyclin (N-terminal)
PITC_015560	Down	−1.2893	0.000734	Prefoldin (subunit 3)
PITC_015860	Down	−1.029	0.000765	Rad9-like Rad53-binding domain
PITC_096920	Down	−1.1988	0.000766	Glycosyltransferase/ALG10
PITC_050960	Down	−1.6522	0.000795	Heterokaryon incompatibility
PITC_070340	Down	−1.4841	0.000799	Protein of unknown function (DUF974)
PITC_038930	Down	−1.0854	0.000824	Transcriptional regulator TACO1-like (domain II)
PITC_058880	Down	−2.5506	0.000852	Cytochrome P450
PITC_054480	Down	−1.874	0.000937	COP9 signalosome (subunit CSN8)
PITC_011860	Down	−1.7351	0.000943	Glycoside hydrolase superfamily
PITC_005390	Down	−1.3212	0.000968	Hypothetical protein
PITC_011680	Down	−1.5138	0.00104	Hypothetical protein
PITC_098700	Down	−1.3537	0.00108	XPG N-terminal
PITC_034640	Down	−1.2468	0.0011	Peptidase A22B/signal peptide peptidase
PITC_009390	Down	−1.8773	0.00112	Hypothetical protein
PITC_011110	Down	−1.0714	0.00112	Hypothetical protein
PITC_004940	Down	−4.746	0.00118	Major facilitator superfamily domain/general substrate transporter
PITC_030720	Down	−1.7863	0.00118	HCCA isomerase/glutathione S-transferase kappa
PITC_035050	Down	−1.0965	0.0012	Nickel/cobalt transporter/high-affinity
PITC_098810	Down	−2.263	0.00121	Hypothetical protein
PITC_089920	Down	−2.0486	0.00122	Tyrosine/serine-protein phosphatase IphP-type
PITC_091240	Down	−1.3163	0.00122	Leucine carboxyl methyltransferase (LCTM1 1)
PITC_018090	Down	−1.8314	0.00122	Hypothetical protein
PITC_063560	Down	−1.5998	0.00123	Endonuclease/exonuclease/phosphatase
PITC_010430	Down	−2.0557	0.00124	Protein of unknown function (DUF3468)
PITC_093680	Down	−1.0273	0.00124	Protein phosphatase 4 core regulatory subunit R2
PITC_071540	Down	−1.9043	0.00126	Uncharacterized protein
PITC_003940	Down	−1.7005	0.00129	Carboxylesterase (type B)
PITC_099510	Down	−1.3091	0.0013	Hypothetical protein
PITC_077180	Down	−1.272	0.00133	RNA-dependent RNA polymerase
PITC_031830	Down	−1.0637	0.00134	Glycosyl transferase family 1
PITC_080300	Down	−1.3372	0.00135	Hypothetical protein
PITC_060380	Down	−1.642	0.00142	Adenosine/adenine deaminase
PITC_052730	Down	−2.1456	0.00142	Short-chain dehydrogenase/reductase SDR
PITC_086730	Down	−1.2081	0.00142	Protein of unknown function (DUF846)
PITC_026370	Down	−1.4458	0.00145	Six-hairpin glycosidase
Novel00210	Down	−1.0336	0.00149	Hypothetical protein
PITC_037920	Down	−1.3818	0.00152	Protein of unknown function (DUF3468)
PITC_074330	Down	−1.3771	0.00154	Inositol polyphosphate kinase
PITC_088280	Down	−1.2527	0.00158	eRF1 (domain III)
PITC_060540	Down	−1.0518	0.00162	Hypothetical protein
PITC_040750	Down	−2.8794	0.00164	Dyp-type peroxidase
PITC_038100	Down	−1.5365	0.00165	Mandelate racemase/muconate lactonizing enzyme (C-terminal)
PITC_025720	Down	−1.1607	0.00166	Hypothetical protein
PITC_032480	Down	−3.3543	0.00171	Hypothetical protein
PITC_003170	Down	−2.232	0.00173	Hypothetical protein
PITC_047330	Down	−2.6026	0.00173	Amidase
PITC_007870	Down	−2.1947	0.00173	Ureohydrolase
PITC_052550	Down	−1.4138	0.00174	Zinc finger RING-type
PITC_089520	Down	−1.2141	0.00174	Short-chain dehydrogenase/reductase SDR
Novel00120	Down	−3.7713	0.00175
PITC_035340	Down	−1.0135	0.00177	Nucleotide-binding (alpha-beta plait)
PITC_008750	Down	−1.0177	0.00177	Short-chain dehydrogenase/reductase SDR
PITC_089030	Down	−1.2309	0.0018	Trimethyllysine dioxygenase
PITC_074130	Down	−1.5352	0.00184	Hypothetical protein
PITC_088240	Down	−1.0229	0.00187	Catechol dioxygenase (N-terminal)
PITC_047320	Down	−2.5645	0.00191	Major facilitator superfamily domain/general substrate transporter
PITC_005680	Down	−1.1201	0.00204	Dihydropteroate synthase
PITC_020170	Down	−1.8431	0.00204	Nitrogen permease regulator 2
PITC_050580	Down	−1.2149	0.00209	Uncharacterized protein
PITC_084030	Down	−1.056	0.00209	Uncharacterized protein
PITC_042060	Down	−1.3315	0.0021	Protein of unknown function (DUF1749)
PITC_058810	Down	−1.0304	0.00216	Hypothetical protein
PITC_098980	Down	−1.0912	0.00217	WW/Rsp5/WWP
PITC_081650	Down	−1.5352	0.00217	FMN-binding split barrel-like protein
PITC_070080	Down	−1.4675	0.0022	Major facilitator superfamily domain/general substrate transporter
PITC_000680	Down	−1.5845	0.00227	Hypothetical protein
PITC_097480	Down	−1.3783	0.00232	Hypothetical protein
PITC_065490	Down	−1.3732	0.00236	Homeodomain
PITC_089120	Down	−1.1021	0.0024	CoA-transferase family III
PITC_060840	Down	−1.0499	0.00247	Zinc finger Mcm10/DnaG-type
PITC_059260	Down	−1.2905	0.00255	Hypothetical protein
PITC_069210	Down	−1.4116	0.00261	4-hydroxyphenylpyruvate dioxygenase
PITC_011410	Down	−1.3013	0.00268	Hypothetical protein
PITC_060790	Down	−1.0729	0.00282	Protein phosphatase 2C
PITC_084700	Down	−1.436	0.00296	Hypothetical protein
PITC_015240	Down	−1.6505	0.00299	Amino acid/polyamine transporter I
PITC_080220	Down	−1.462	0.00299	Hypothetical protein
PITC_083250	Down	−2.7072	0.00302	Hypothetical protein
PITC_008150	Down	−2.034	0.00305	Fungi transcription factor
PITC_045390	Down	−1.3574	0.00319	Pyridoxal phosphate-dependent transferase (major region/subdomain 2)
PITC_062830	Down	−1.1818	0.00342	ClpP/TepA
PITC_033540	Down	−1.9519	0.00347	Thiamin pyrophosphokinase
PITC_091670	Down	−1.2216	0.00349	Short-chain dehydrogenase/reductase SDR
PITC_024850	Down	−1.6119	0.00359	Hypothetical protein
PITC_049590	Down	−2.0712	0.00362	Pyruvate/Phosphoenolpyruvate kinase
PITC_069100	Down	−1.505	0.00374	Carbon-nitrogen hydrolase
PITC_083910	Down	−1.2095	0.00377	Hypothetical protein
PITC_008950	Down	−1.5251	0.00383	Impact family
PITC_067640	Down	−1.0426	0.00392	ESCRT-II complex/Vps25 subunit (N-terminal winged helix)
PITC_089820	Down	−1.0231	0.00393	Histone-fold
PITC_032410	Down	−1.1954	0.00396	Hypothetical protein
PITC_057010	Down	−1.0463	0.00397	DASH complex (subunit Ask1)
PITC_043070	Down	−1.0944	0.00415	Hypothetical protein
PITC_039940	Down	−1.0066	0.00415	Golgi SNAP receptor complex (subunit 1)
PITC_006750	Down	−1.7384	0.00418	AMP-dependent synthetase/ligase
PITC_024550	Down	−3.4308	0.00423	Hypothetical protein
PITC_036700	Down	−1.3074	0.00449	Hypothetical protein
PITC_063500	Down	−2.1835	0.00456	Hypothetical protein
PITC_090950	Down	−2.1527	0.00462	Major facilitator superfamily domain/general substrate transporter
PITC_048400	Down	−1.9609	0.00463	Acyl-CoA N-acyltransferase
PITC_006820	Down	−1.3057	0.00464	Hypothetical protein
PITC_053040	Down	−7.4891	0.00465	Amidase
PITC_069730	Down	−1.1199	0.00473	Hypothetical protein
PITC_020000	Down	−1.087	0.00476	Transcription-silencing protein Clr2
PITC_080590	Down	−1.2378	0.00485	Hypothetical protein
PITC_081920	Down	−1.0339	0.00486	Hypothetical protein
PITC_086720	Down	−1.6006	0.00496	Pyruvate/Phosphoenolpyruvate kinase
PITC_019550	Down	−1.0738	0.00496	Hypothetical protein
PITC_092490	Down	−1.8425	0.00497	Hypothetical protein
PITC_030790	Down	−1.1423	0.005	Defender against death DAD protein
