# Supplementary material for: Transcriptome analysis of fungicide-responsive gene expression profiles in two Penicillium italicum strains with different response to the sterol demethylation inhibitor (DMI) fungicide prochloraz
Source: BMC Genomics. 2020 Feb 12;21:156. doi: 10.1186/s12864-020-6564-6 (PMC7017498; doi:10.1186/s12864-020-6564-6)
Supplement: Supplementary file 8 — Additional file 8: Table S6. Summary of DEGs in the comparison between Pi-R and Pi-S strains without prochloraz induction. [file 12864_2020_6564_MOESM8_ESM.xlsx]

## Sheet: Table S6
Table S6 Summary of DEGs in the comparison between Pi-R and Pi-S strains without prochloraz induction.
Gene ID	Regulated	log2 (Fold change)	q value	Functional annotation
PITC_050110	Up	1.3521	0	Glyceraldehyde/Erythrose phosphate dehydrogenase family
PITC_032430	Up	1.9159	0	Aldehyde/histidinol dehydrogenase
PITC_095870	Up	2.3197	0	Phosphoenolpyruvate carboxykinase (ATP-utilizing)
PITC_045180	Up	1.475	1.4806e-287	Ubiquitin supergroup
PITC_080500	Up	1.3597	3.8587e-232	Heat shock protein 70 family
PITC_003520	Up	2.6508	1.1276e-205	Protein of unknown function (DUF1761)
PITC_010150	Up	1.3599	2.7632e-200	Hypothetical protein
PITC_089720	Up	1.5255	7.6063e-192	Enolase (C-terminal)
PITC_027550	Up	4.9629	3.9891e-189	Carbon-nitrogen hydrolase
PITC_046660	Up	1.9004	9.1008e-188	Major facilitator superfamily domain/general substrate transporter
PITC_026890	Up	3.3438	2.2639e-186	Hypothetical protein
PITC_061580	Up	1.7776	2.9159e-184	Glucose-repressible protein Grg1
PITC_035800	Up	2.7891	7.3163e-159	Malic oxidoreductase
PITC_046670	Up	1.3376	4.0004e-143	Nitrite reductase [NAD(P)H] (large subunit)/NirD
PITC_013180	Up	1.3638	9.7996e-142	Hypothetical protein
PITC_097190	Up	1.1055	3.8715e-139	Thioredoxin
PITC_068650	Up	2.3105	5.3685e-126	Amino acid transporter/transmembrane
PITC_046680	Up	1.6546	1.2492e-120	Eukaryotic molybdopterin oxidoreductase
PITC_012530	Up	1.4175	7.3728e-117	Ketose-bisphosphate aldolase (class II)
PITC_012220	Up	1.1373	4.9646e-106	Cation efflux protein
PITC_004450	Up	3.9566	5.4103e-106	Peptidyl-arginine deiminase
PITC_077120	Up	3.4769	2.9961e-105	Hydrophobin
PITC_067170	Up	2.9765	3.9951e-102	CDR ABC transporter
PITC_041290	Up	1.212	4.7992e-99	Phosphoglycerate kinase
Novel00277	Up	1.6326	5.0714e-92	Polyketide synthase (partial)
PITC_029040	Up	1.0667	3.2088e-90	Fatty acid desaturase ( type I/core)
PITC_061080	Up	4.3347	1.0219e-89	Hypothetical protein
PITC_057290	Up	1.1566	6.4574e-83	Fatty acid desaturase (type I)
PITC_015090	Up	2.5026	2.4041e-82	Hypothetical protein
PITC_045660	Up	1.5402	9.3823e-82	Amino acid permease
PITC_015430	Up	1.6024	3.9592e-76	BPG-independent PGAM (N-terminal)
PITC_093660	Up	2.8747	6.0458e-76	Hypothetical protein
PITC_009330	Up	3.9588	6.1845e-76	Aldolase-type TIM barrel
PITC_060550	Up	2.6585	1.438e-74	Stress-responsive protein Ish1
PITC_070060	Up	2.954	6.2187e-71	Hypothetical protein
PITC_023600	Up	1.1885	8.1761e-69	Hypothetical protein
PITC_064570	Up	5.7071	1.9224e-65	Major facilitator superfamily domain/general substrate transporter
PITC_023860	Up	1.5624	3.4604e-65	UTP-glucose-1-phosphate uridylyltransferase
PITC_015600	Up	1.4691	7.776e-65	Hydrophobin
PITC_070530	Up	1.0331	4.4065e-64	Glutamate/phenylalanine/leucine/valine dehydrogenase
PITC_059440	Up	1.1022	4.6651e-63	Fungal/plant zinc/iron permease
PITC_017980	Up	1.1807	1.0158e-62	ATP-grasp fold (subdomain 2)
PITC_017970	Up	1.1859	1.6726e-61	Citrate synthase-like (core)
PITC_096020	Up	2.033	2.5442e-59	Nucleotidyl transferase
PITC_039270	Up	1.1476	3.7246e-56	Hypothetical protein
PITC_045240	Up	3.5827	5.8144e-56	Glucose-repressible protein Grg1
PITC_050230	Up	1.1966	3.3331e-55	Histidine phosphatase superfamily (clade-2)
PITC_027390	Up	4.0466	2.5976e-54	Short-chain dehydrogenase/reductase SDR
PITC_077280	Up	1.3895	9.7739e-51	Beta-lactamase-like protein
PITC_021050	Up	1.7788	3.5763e-50	Hypothetical protein
PITC_035640	Up	1.5355	5.0592e-49	Protein of unknown function (DUF3517)
PITC_004960	Up	1.4177	5.7738e-47	Inositol oxygenase
PITC_087510	Up	2.0705	6.5642e-47	Hypothetical protein
PITC_011060	Up	2.1145	8.2881e-46	reverse transcriptase
PITC_029470	Up	1.9142	1.146e-45	PAK-box/P21-Rho-binding
PITC_060030	Up	1.2041	2.2619e-45	Acyl-CoA N-acyltransferase
PITC_007640	Up	1.2184	3.2577e-45	Mannitol dehydrogenase (C-terminal)
PITC_008480	Up	1.542	6.2317e-45	Glycoside hydrolase superfamily
PITC_029300	Up	1.6203	2.4179e-44	Translation initiation factor IF6
PITC_040880	Up	1.2491	5.2334e-44	Ammonium transporter
PITC_065700	Up	1.5272	1.477e-43	Protein of unknown function (DUF1774)
PITC_042890	Up	3.7509	2.0369e-42	Hypothetical protein
PITC_050160	Up	1.8684	6.8567e-41	Hypothetical protein
PITC_049080	Up	4.3071	1.0363e-40	Glycoside hydrolase superfamily
PITC_082730	Up	2.474	1.3773e-40	Hypothetical protein
PITC_094150	Up	10.178	3.1229e-40	Hypothetical protein
PITC_009670	Up	1.7686	6.4393e-40	Protein of unknown function (DUF1752)
PITC_081060	Up	1.4717	2.3986e-39	sulfate anion transporter
PITC_055180	Up	1.1741	2.7034e-39	putative phosphatase regulatory subunit
PITC_039850	Up	1.3477	1.0193e-37	Homeodomain
PITC_001680	Up	2.1441	2.0634e-37	ThiJ/PfpI
PITC_097630	Up	1.0458	9.4726e-36	Hypothetical protein
PITC_048320	Up	2.4344	1.8781e-35	Hypothetical protein
PITC_028820	Up	1.4621	3.6794e-35	Hypothetical protein
PITC_020770	Up	3.6379	3.9904e-35	Hydrophobin
PITC_016870	Up	1.2513	1.1802e-34	Major facilitator superfamily domain/general substrate transporter
PITC_087300	Up	1.7123	1.9348e-34	Pyruvate/Phosphoenolpyruvate kinase
PITC_032780	Up	1.8397	1.6276e-33	Transketolase (N-terminal)
PITC_042600	Up	2.7182	4.3943e-32	Hypothetical protein
PITC_028570	Up	1.3659	6.6214e-32	Hydroxymethylglutaryl-coenzyme A synthase (C-terminal)
PITC_056680	Up	5.2019	1.163e-31	Folylpolyglutamate synthase
PITC_057490	Up	1.2012	2.221e-30	ATPase (P-type)/K/Mg/Cd/Cu/Zn/Na/Ca/Na/H-transporter
PITC_070890	Up	1.1937	4.2421e-30	Asparagine synthase/glutamine-hydrolyzing
PITC_019360	Up	1.6852	1.0127e-29	protein of unknown function (DUF4009)
PITC_008490	Up	1.8475	1.4237e-29	Fungi alpha-amylase
PITC_055670	Up	2.355	5.1492e-29	Hypothetical protein
PITC_085430	Up	2.7585	9.3964e-28	Pectin lyase fold/virulence factor
PITC_099830	Up	1.7492	1.1816e-27	protein of unknown function (DUF1212)
PITC_025780	Up	3.7255	1.9424e-27	Hypothetical protein
PITC_005510	Up	1.4016	1.1589e-26	Permease/cytosine/purine/uracil/thiamine/allantoin
PITC_025820	Up	1.2246	4.8506e-26	Peptidase S10/serine carboxypeptidase
PITC_008500	Up	2.9559	5.5245e-26	Cell wall beta-glucan synthesis
Novel00024	Up	5.711	1.3363e-25
PITC_051360	Up	2.5194	1.4202e-25	Protein of unknown function (DUF3659)
PITC_031680	Up	1.2872	1.4645e-25	Zinc finger FYVE-like protein
PITC_047110	Up	2.7793	6.0367e-25	Dimeric alpha-beta barrel
PITC_043740	Up	1.9714	9.4971e-25	Zinc finger C2H2
PITC_081840	Up	4.2391	2.1578e-24	protein of unknown function (DUF862)
PITC_070190	Up	2.3287	2.4813e-24	Hypothetical protein
PITC_008010	Up	1.2941	2.5768e-24	Hypothetical protein
PITC_040200	Up	1.8762	1.0835e-23	FAD linked oxidase (N-terminal)
PITC_044540	Up	1.1654	1.2786e-23	Thiazole biosynthetic enzyme Thi4 family
PITC_050890	Up	1.1205	5.5362e-23	Zinc finger C2H2
PITC_009490	Up	2.5941	8.2314e-23	Hypothetical protein
PITC_086480	Up	3.2987	1.089e-22	Hypothetical protein
PITC_077290	Up	3.0228	2.6064e-22	Hypothetical protein
PITC_001530	Up	1.3934	3.5674e-22	Siroheme synthase (domain III)
PITC_082670	Up	1.293	3.6475e-22	Phytanoyl-CoA dioxygenase
PITC_078510	Up	1.2986	6.154e-22	HAD-superfamily hydrolase (subfamily IA/variant 3)
PITC_078120	Up	1.3762	8.0871e-22	FAD linked oxidase (N-terminal)
PITC_080910	Up	1.2686	1.6845e-21	Hypothetical protein
PITC_082440	Up	1.0328	1.9936e-21	Helicase (C-terminal)
PITC_099100	Up	1.379	3.1424e-21	Transketolase (C-terminal)/Pyruvate-ferredoxin oxidoreductase (domain II)
PITC_053910	Up	1.1049	4.0709e-21	DNA repair protein
PITC_051940	Up	5.0566	4.2355e-21	Hypothetical protein
PITC_033010	Up	1.0861	1.6143e-20	Hypothetical protein
PITC_032410	Up	2.4315	1.6618e-20	Hypothetical protein
PITC_084480	Up	2.0962	1.9558e-20	Flavin monooxygenase FMO
PITC_047520	Up	1.4322	1.9865e-20	Cytokine-induced anti-apoptosis inhibitor 1
PITC_099740	Up	1.8547	2.4692e-20	Mitochondria ATPase inhibitor (IATP)
PITC_001560	Up	2.3941	5.6957e-20	Hypothetical protein
PITC_001010	Up	3.837	5.7778e-20	Hydrophobin
PITC_098590	Up	1.6458	7.8451e-20	Hypothetical protein
PITC_041770	Up	1.5779	1.8395e-19	Aldolase-type TIM barrel
PITC_007540	Up	1.8779	2.2132e-19	Cytochrome cd1-nitrite reductase-like/heme d1 (C-terminal)
PITC_036010	Up	1.9411	2.7634e-19	Hypothetical protein
PITC_090940	Up	2.3305	2.9869e-19	Major facilitator superfamily domain/general substrate transporter
PITC_002940	Up	2.3331	3.9094e-19	Hypothetical protein
PITC_066630	Up	2.0029	4.5245e-19	NUDIX hydrolase
PITC_002330	Up	3.8029	5.1753e-19	Hypothetical protein
Novel00066	Up	2.2617	5.7287e-19
PITC_083580	Up	2.9003	1.7523e-18	Blastomyces yeast-phase-specific protein
PITC_050340	Up	1.3534	2.2246e-18	Amino acid transporter/transmembrane
PITC_088080	Up	1.5022	3.9303e-18	Phosphoprotein phosphatase PPZ
PITC_001610	Up	2.1062	5.3724e-18	Phosphoadenosine phosphosulfate reductase CysH
PITC_046460	Up	1.7756	6.8863e-18	Hypothetical protein
PITC_018240	Up	3.7428	8.7988e-18	Hypothetical protein
PITC_026680	Up	2.3345	9.3189e-18	Hypothetical protein
PITC_053830	Up	1.3318	1.1585e-17	Acyl-CoA N-acyltransferase
Novel00189	Up	1.1614	7.9931e-17	Hypothetical protein
PITC_032240	Up	1.0404	8.3289e-17	Hypothetical protein
PITC_005760	Up	1.636	1.0386e-16	Hypothetical protein
PITC_045050	Up	2.4341	1.546e-16	Amino acid/polyamine transporter I
PITC_043990	Up	2.1204	1.7568e-16	Concanavalin A-like lectin/glucanases superfamily
PITC_014420	Up	2.1698	1.9465e-16	Aldehyde dehydrogenase (C-terminal)
PITC_073510	Up	1.7968	2.4992e-16	Single-stranded nucleic acid binding R3H
PITC_052180	Up	1.4718	2.5457e-16	DNA-repair protein/UmuC-like (N-terminal)
PITC_094090	Up	1.7852	4.9819e-16	Hypothetical protein
PITC_001940	Up	1.092	5.1472e-16	Multiprotein bridging factor 1 (N-terminal)
PITC_050380	Up	1.5502	6.1025e-16	FAD-dependent pyridine nucleotide-disulfide oxidoreductase
PITC_044130	Up	1.909	6.8724e-16	Hypothetical protein
PITC_077010	Up	2.6102	1.198e-15	Hypothetical protein
PITC_051080	Up	1.7919	1.3287e-15	Gelsolin
PITC_013000	Up	1.1234	2.0403e-15	Glutathione S-transferase/chloride channel (C-terminal)
PITC_014790	Up	1.1184	2.1449e-15	Calcium/calmodulin-dependent/calcium-dependent protein kinase
PITC_053730	Up	3.9651	2.8056e-15	Hypothetical protein
PITC_046580	Up	3.1851	3.9277e-15	Phospholipid methyltransferase
PITC_042690	Up	1.9271	5.1037e-15	Carboxylesterase (type B)
PITC_054440	Up	1.3555	5.5959e-15	Fatty acid desaturase (type I)
PITC_078550	Up	1.1675	5.8595e-15	Glycosyl transferase family 2
PITC_014750	Up	1.0209	6.035e-15	FAD-dependent pyridine nucleotide-disulfide oxidoreductase
PITC_051110	Up	3.3557	6.6648e-15	Glycoside hydrolase superfamily
PITC_010420	Up	2.1854	8.1893e-15	Hypothetical protein
PITC_012160	Up	1.7904	9.4432e-15	Bicupin/oxalate decarboxylase/oxidase
PITC_046380	Up	1.8231	1.1285e-14	Glutathione S-transferase (C-terminal)
PITC_070790	Up	1.3665	1.7702e-14	Hypothetical protein
PITC_061110	Up	1.0458	2.0399e-14	Oxoglutarate/iron-dependent dioxygenase
PITC_004740	Up	1.6186	2.3901e-14	Aminotransferase (class IV)
PITC_003380	Up	1.0231	2.6328e-14	Small GTPase superfamily (Rho type)
PITC_066270	Up	1.4173	3.3305e-14	Hypothetical protein
PITC_061310	Up	1.3634	4.5784e-14	Band 7 protein
PITC_062420	Up	1.0664	4.5959e-14	Leucine-rich repeat/ribonuclease inhibitor subtype
PITC_041000	Up	2.937	4.6026e-14	Hypothetical protein
PITC_039900	Up	1.9372	6.9966e-14	Histone-fold
PITC_055370	Up	5.4973	7.79e-14	Short-chain dehydrogenase/reductase SDR
PITC_030170	Up	2.8219	1.7061e-13	Hypothetical protein
PITC_053020	Up	1.3959	2.1747e-13	ABC transporter/transmembrane domain (type I)
PITC_003440	Up	2.3643	2.7128e-13	Hypothetical protein
PITC_094000	Up	4.1103	3.3295e-13	Glycoside hydrolase superfamily
PITC_003320	Up	1.1757	4.7417e-13	ATPase (P-type)/K/Mg/Cd/Cu/Zn/Na/Ca/Na/H-transporter
PITC_047240	Up	1.6073	5.1507e-13	Hypothetical protein
PITC_049170	Up	4.537	6.2677e-13	Hypothetical protein
PITC_084320	Up	2.6771	6.5044e-13	CheY-like superfamily
PITC_044510	Up	1.5808	8.4671e-13	Hypothetical protein
PITC_023050	Up	1.4728	1.6826e-12	Dehydrogenase/multihelical
PITC_010650	Up	2.9327	2.3144e-12	Hypothetical protein
PITC_049950	Up	2.5095	2.7267e-12	Aminoglycoside phosphotransferase
Novel00087	Up	4.8006	6.682e-12	Hypothetical protein
PITC_009510	Up	1.5017	6.8874e-12	Major facilitator superfamily domain/general substrate transporter
PITC_071090	Up	1.005	8.2368e-12	Hypothetical protein
PITC_040980	Up	1.1801	8.2395e-12	Vacuolar protein sorting-associated protein 62
PITC_032230	Up	1.1312	8.369e-12	Molybdenum cofactor synthesis C-terminal
PITC_008780	Up	1.3053	1.0359e-11	Amino acid transporter/transmembrane
PITC_098560	Up	1.1117	1.5435e-11	Hypothetical protein
PITC_001070	Up	1.3331	3.5125e-11	Carbohydrate-binding WSC (subgroup)
PITC_072710	Up	1.6954	4.0709e-11	GDPGTP exchange factor Sec2p
PITC_095420	Up	1.6001	5.298e-11	CDR ABC transporter
PITC_045450	Up	1.8871	5.8515e-11	Major facilitator superfamily domain/general substrate transporter
PITC_087800	Up	1.4807	6.5851e-11	Winged helix-turn-helix transcription repressor DNA-binding
PITC_042680	Up	3.3311	8.7948e-11	Hypothetical protein
PITC_053500	Up	1.0238	1.7143e-10	ATPase (P-type)/K/Mg/Cd/Cu/Zn/Na/Ca/Na/H-transporter
PITC_009460	Up	1.7493	1.9774e-10	CDR ABC transporter
PITC_033490	Up	1.6275	2.7324e-10	Glutathione S-transferase (N-terminal)
PITC_071360	Up	1.194	3.3814e-10	Actin-binding/cofilin/tropomyosin type
PITC_047900	Up	1.0657	4.2329e-10	Guanine-specific ribonuclease N1/T1
PITC_065890	Up	4.3001	4.7394e-10	Pyoverdine biosynthesis
PITC_002770	Up	3.357	4.7425e-10	Cytochrome P450
PITC_021030	Up	5.1502	4.9143e-10	Hypothetical protein
PITC_019350	Up	1.9897	5.0927e-10	Hypothetical protein
PITC_095940	Up	10.824	5.2721e-10	Aminoglycoside phosphotransferase
PITC_020990	Up	3.102	6.7462e-10	Glycoside hydrolase family 43
PITC_031690	Up	1.6244	8.209e-10	D-isomer specific 2-hydroxyacid dehydrogenase (NAD-binding)
PITC_025880	Up	2.8589	1.1639e-09	Hypothetical protein
PITC_050350	Up	2.0903	1.3177e-09	O-methyltransferase family 2
PITC_005790	Up	1.2603	1.8098e-09	Hypothetical protein
PITC_047260	Up	1.1388	1.8189e-09	Zinc finger C2H2
PITC_014810	Up	1.4448	1.9219e-09	Hypothetical protein
PITC_003240	Up	1.3726	2.1266e-09	Alanine racemase (N-terminal)
PITC_029790	Up	1.3806	2.5001e-09	Hypothetical protein
PITC_051540	Up	1.9152	3.1243e-09	Amino acid/polyamine transporter I
PITC_012260	Up	3.0101	3.1872e-09	Acyl-CoA N-acyltransferase
PITC_021550	Up	3.1559	3.688e-09	Hypothetical protein
PITC_091370	Up	1.9312	4.4879e-09	FMN-binding split barrel-like protein
PITC_080740	Up	2.6661	4.8195e-09	Uncharacterized protein
PITC_099820	Up	1.377	4.9337e-09	Serine hydrolase FSH
PITC_023850	Up	1.1344	5.3156e-09	Zinc finger CCHC-type
PITC_007510	Up	3.3793	6.4563e-09	Taurine catabolism dioxygenase TauD/TfdA
PITC_053420	Up	1.214	9.0019e-09	Mini-chromosome maintenance complex protein 6
PITC_085450	Up	3.0995	1.0546e-08	Alcohol dehydrogenase superfamily (zinc-type)
PITC_041790	Up	2.0475	1.0843e-08	Hypothetical protein
PITC_067330	Up	1.3555	1.1242e-08	Iron hydrogenase (large subunit/C-termina)
PITC_012050	Up	3.7716	1.302e-08	Tubulin
PITC_012190	Up	2.2381	1.411e-08	Major facilitator superfamily domain/general substrate transporter
PITC_060100	Up	1.2089	1.4552e-08	Hypothetical protein
PITC_071030	Up	2.8111	1.5288e-08	Hypothetical protein
PITC_032920	Up	2.3706	1.5935e-08	Major facilitator superfamily domain/general substrate transporter
PITC_000250	Up	2.2838	1.6741e-08	Hypothetical protein
PITC_022140	Up	2.0163	2.4858e-08	Aldolase-type TIM barrel
PITC_071130	Up	1.6317	3.1304e-08	Hypothetical protein
PITC_040220	Up	3.2362	3.6651e-08	Glycoside hydrolase superfamily
PITC_095100	Up	6.0127	4.599e-08	Integrase (catalytic core)
PITC_044000	Up	3.5928	5.112e-08	Glycoside hydrolase superfamily
PITC_016860	Up	1.0323	6.3224e-08	Hypothetical protein
PITC_066160	Up	1.5313	6.3224e-08	Acyl-CoA dehydrogenase (N-terminal)
PITC_005180	Up	3.0549	8.1383e-08	Hypothetical protein
PITC_055330	Up	2.3748	8.4258e-08	Multicopper oxidase (type II)
PITC_096830	Up	1.0108	1.0396e-07	Hypothetical protein
PITC_041420	Up	2.1707	1.1084e-07	Hypothetical protein
PITC_074470	Up	1.1771	1.1311e-07	UNC-45/Ring assembly protein 3
PITC_043020	Up	1.4006	1.1531e-07	Rhodopsin
PITC_059180	Up	3.9831	1.1531e-07	Hypothetical protein
PITC_054080	Up	1.2899	1.2883e-07	Major facilitator superfamily domain/general substrate transporter
PITC_053300	Up	2.3119	1.5438e-07	Major facilitator superfamily domain/general substrate transporter
PITC_030890	Up	1.0896	1.871e-07	Nucleic acid-binding/OB-fold
PITC_073500	Up	1.814	2.2244e-07	Hypothetical protein
PITC_022120	Up	2.5749	2.2944e-07	Short-chain dehydrogenase/reductase SDR
PITC_013600	Up	1.1275	2.3862e-07	Hypothetical protein
PITC_078840	Up	1.0748	2.39e-07	Winged helix-turn-helix transcription repressor (DNA-binding)
PITC_056610	Up	1.1445	2.3961e-07	GTPase of unknown function (C-terminal)
PITC_043610	Up	1.6125	2.4169e-07	Hypothetical protein
PITC_074250	Up	2.18	2.6905e-07	protein of unknown function (DUF4334)
PITC_056630	Up	5.679	4.0109e-07	Hypothetical protein
PITC_009500	Up	1.2263	4.5056e-07	O-methyltransferase family 2
PITC_030400	Up	1.2775	5.4106e-07	Polyketide synthase/enoylreductase
PITC_025870	Up	2.6248	5.6474e-07	Hypothetical protein
PITC_068840	Up	1.1852	6.0767e-07	Natural resistance-associated macrophage protein
PITC_036790	Up	1.6201	6.3327e-07	Nucleotide-binding (alpha-beta plait)
PITC_079570	Up	3.4649	6.4672e-07	Glycoside hydrolase family 32
PITC_017030	Up	3.5026	7.7979e-07	Hypothetical protein
PITC_087810	Up	1.0803	8.1037e-07	Aspartate/glutamate/uridylate kinase
PITC_020850	Up	1.1073	8.1692e-07	Kinesin protein 1B
PITC_035890	Up	1.5719	8.1692e-07	Actin cortical patch SUR7/pH-response regulator PalI
PITC_095530	Up	1.2763	9.2345e-07	FAD dependent oxidoreductase
PITC_053620	Up	1.2072	9.681e-07	Aldo/keto reductase
PITC_015350	Up	1.2625	1.0708e-06	Hypothetical protein
PITC_082570	Up	1.0645	1.2799e-06	Hypothetical protein
PITC_001640	Up	3.1958	1.3937e-06	Hypothetical protein
PITC_010610	Up	3.1419	1.5187e-06	Hypothetical protein
PITC_091590	Up	1.6425	1.8246e-06	Hypothetical protein
PITC_021100	Up	2.3662	1.8933e-06	Protein of unknown function (DUF4291)
PITC_091330	Up	5.64	2.1395e-06	Hypothetical protein
PITC_019580	Up	1.0127	2.5007e-06	Ribonucleotide reductase (small subunit)
PITC_078470	Up	2.3547	2.5278e-06	Amino acid/polyamine transporter I
PITC_031140	Up	3.6956	2.6548e-06	Hypothetical protein
PITC_009930	Up	1.3122	2.6583e-06	Hypothetical protein
PITC_037280	Up	1.8993	2.7625e-06	Major facilitator superfamily domain/general substrate transporter
PITC_036830	Up	3.1129	3.1751e-06	Hypothetical protein
PITC_083220	Up	1.1738	3.8453e-06	Hypothetical protein
PITC_046550	Up	1.9065	3.9411e-06	protein of unknown function (DUF1338)
PITC_025640	Up	3.948	4.0888e-06	Major facilitator superfamily domain/general substrate transporter
PITC_085040	Up	2.0546	4.2455e-06	Carbon-nitrogen hydrolase
PITC_000300	Up	1.0123	4.3701e-06	Mevalonate kinase
PITC_056670	Up	3.1445	4.4053e-06	Hypothetical protein
PITC_041710	Up	2.1348	4.7134e-06	Phosphoesterase
PITC_008000	Up	2.4554	5.2839e-06	Hypothetical protein
PITC_014120	Up	1.8488	5.4121e-06	Pectin lyase fold/virulence factor
PITC_082350	Up	1.8605	6.271e-06	Hypothetical protein
PITC_071550	Up	1.1897	6.8723e-06	Hypothetical protein
PITC_091650	Up	1.1573	7.2735e-06	FAD-binding 8
PITC_004600	Up	1.4817	8.0727e-06	Actin cortical patch SUR7/pH-response regulator PalI
Novel00121	Up	3.7397	1.0894e-05	Hypothetical protein
PITC_041550	Up	4.9275	1.1472e-05	Hypothetical protein
PITC_055360	Up	4.053	1.2198e-05	Scytalone dehydratase
PITC_096720	Up	1.6114	1.2284e-05	Short-chain dehydrogenase/reductase SDR
PITC_023280	Up	5.4352	1.2407e-05	Hypothetical protein
PITC_015420	Up	1.5665	1.2489e-05	Mediator complex (subunit Med9)
PITC_085120	Up	2.9691	1.2844e-05	Arrestin-like (N-terminal)
PITC_025080	Up	1.2865	1.3966e-05	Amino acid/polyamine transporter I
PITC_055380	Up	2.9357	2.331e-05	Hypothetical protein
PITC_029600	Up	5.3556	2.3541e-05	Hypothetical protein
PITC_079760	Up	2.7789	2.3968e-05	Hypothetical protein
PITC_088350	Up	1.6067	2.472e-05	Polyketide synthase/enoylreductase
PITC_031670	Up	1.3211	2.494e-05	Hypothetical protein
PITC_009100	Up	1.99	2.6226e-05	Carboxylesterase (type B)
PITC_001200	Up	1.6841	2.7599e-05	Zinc finger C2H2
PITC_048820	Up	1.0764	2.7971e-05	Acyl transferase/acyl hydrolase/lysophospholipase
PITC_074190	Up	1.6314	2.825e-05	Hypothetical protein
PITC_020300	Up	1.5245	2.9014e-05	Glycoside hydrolase family 81
PITC_016270	Up	1.3821	3.2926e-05	Concanavalin A-like lectin/glucanases superfamily
Novel00240	Up	9.4697	3.579e-05	Hypothetical protein
PITC_027500	Up	1.3099	3.6211e-05	Fungi transcription factor
PITC_045170	Up	1.2801	3.9632e-05	BRCA1-associated 2
PITC_068040	Up	5.8708	4.0816e-05	Pectate lyase (catalytic)
PITC_032520	Up	9.436	4.3252e-05	Protein of unknown function (DUF3669)/zinc finger protein
PITC_032140	Up	1.3825	4.4392e-05	Glycoside hydrolase family 31
PITC_041380	Up	2.4913	4.9382e-05	Hypothetical protein
PITC_079770	Up	3.76	5.1257e-05	Hypothetical protein
PITC_009190	Up	1.1843	5.6282e-05	Acyl transferase/acyl hydrolase/lysophospholipase
PITC_066950	Up	1.1977	6.6159e-05	Mitochondrial carrier protein
PITC_045040	Up	1.2692	7.7304e-05	Hypothetical protein
PITC_051950	Up	1.4688	7.7304e-05	Hypothetical protein
PITC_053900	Up	1.5428	7.7304e-05	Interphotoreceptor retinol-binding
PITC_034970	Up	2.0636	7.9142e-05	Mediator complex (subunit Med22)
PITC_077240	Up	2.5324	7.9387e-05	Hypothetical protein
PITC_098130	Up	6.9893	8.1558e-05	Glycoside hydrolase family 71
PITC_057270	Up	2.0897	8.217e-05	Hypothetical protein
PITC_068050	Up	3.0833	8.2419e-05	Glutathione S-transferase/chloride channel (C-terminal)
PITC_054360	Up	1.9797	8.6378e-05	Hypothetical protein
PITC_030020	Up	3.4028	8.6775e-05	Oxoglutarate/iron-dependent dioxygenase
PITC_072690	Up	1.5308	8.8582e-05	Hypothetical protein
PITC_021540	Up	1.2617	9.5048e-05	Protein of unknown function (DUF3779)/phosphate metabolism
PITC_014920	Up	1.3425	9.9657e-05	protein of unknown function (DUF125)/transmembrane
PITC_040210	Up	1.0711	0.00010114	Male sterility (NAD-binding)
PITC_001510	Up	1.2403	0.00010209	Serine hydrolase FSH
PITC_090670	Up	1.2064	0.00011197	Hypothetical protein
PITC_027570	Up	4.2164	0.00011351	Glycoside hydrolase superfamily
PITC_064880	Up	1.7491	0.00012576	protein of unknown function (DUF2235)
PITC_045130	Up	1.537	0.00013169	Fungi alpha-amylase
PITC_085510	Up	4.1487	0.00013743	Hypothetical protein
PITC_076960	Up	1.0879	0.00015727	Organic solute transporter (Ost-alpha)
PITC_001000	Up	3.5668	0.00020477	Hydrophobin
PITC_067690	Up	2.7563	0.00024066	Oxoglutarate/iron-dependent dioxygenase
PITC_082280	Up	1.578	0.00024432	RNA ligase/cyclic nucleotide phosphodiesterase
PITC_042230	Up	1.3287	0.0002479	Hypothetical protein
PITC_057050	Up	1.4223	0.00029395	Uncharacterized protein
PITC_018690	Up	1.262	0.00030311	Acyl-CoA dehydrogenase/oxidase
Novel00232	Up	1.9167	0.00030311	Hypothetical protein
PITC_034220	Up	2.1061	0.00030311	Hypothetical protein
PITC_051790	Up	3.5558	0.0003196	Hypothetical protein
PITC_001100	Up	2.3922	0.00034901	protein of unknown function (DUF1793)
PITC_060740	Up	5.3678	0.00037538	Hypothetical protein
PITC_013080	Up	1.017	0.00038524	Transketolase (C-terminal)/Pyruvate-ferredoxin oxidoreductase (domain II)
PITC_010180	Up	1.6629	0.00042488	Protein of unknown function (DUF3602)
PITC_052430	Up	1.0951	0.00043952	Fungi transcription factor
PITC_072370	Up	2.3229	0.00044469	Hypothetical protein
PITC_061640	Up	1.3913	0.00046947	Hypothetical protein
PITC_016990	Up	2.7533	0.00047352	Amine oxidase
PITC_023440	Up	3.4072	0.00047817	Protein of unknown function (DUF4246)
Novel00218	Up	1.107	0.0004797
PITC_042020	Up	1.8977	0.00048531	Alpha/beta hydrolase fold-3
PITC_098570	Up	1.0917	0.00052824	Glycoside hydrolase superfamily
PITC_037030	Up	1.221	0.00053956	Protein of unknown function (DUF2417)
PITC_066470	Up	4.859	0.00061364	Hypothetical protein
PITC_019400	Up	3.1184	0.00063979	Hypothetical protein
PITC_006260	Up	1.0252	0.00066248	Hypothetical protein
PITC_028260	Up	1.6263	0.00067795	Hypothetical protein
PITC_029120	Up	2.5058	0.00071486	Chaperone/endoplasmic reticulum protein-folding
PITC_086970	Up	1.4431	0.00079117	Hypothetical protein
PITC_027250	Up	1.6967	0.00080468	Cupin 2 conserved barrel
PITC_088860	Up	1.8237	0.0008061	Hypothetical protein
PITC_001800	Up	2.3396	0.0011002	NACHT nucleoside triphosphatase
PITC_007560	Up	2.2409	0.0011136	Glucose-methanol-choline oxidoreductase
PITC_031240	Up	1.9758	0.0011813	Hypothetical protein
PITC_001750	Up	3.2113	0.0011813	Hypothetical protein
PITC_023980	Up	1.0001	0.0012229	Pyridine nucleotide-disulfide oxidoreductase (dimerization)
PITC_014450	Up	1.9957	0.0012298	Hypothetical protein
PITC_014150	Up	1.0987	0.0012774	Major intrinsic protein
PITC_069080	Up	1.2862	0.0013297	Galactosyl transferase
PITC_088090	Up	4.6665	0.0014387	Alternative oxidase
PITC_057450	Up	1.7211	0.0015388	Hypothetical protein
PITC_038740	Up	2.7787	0.0015887	Hypothetical protein
PITC_021060	Up	1.6088	0.0017614	Hypothetical protein
PITC_055400	Up	1.1117	0.0017839	Hypothetical protein
PITC_052070	Up	1.6818	0.0017961	Hypothetical protein
PITC_017820	Up	6.3615	0.0018583	Hypothetical protein
PITC_097030	Up	1.7101	0.0018662	Hypothetical protein
PITC_070380	Up	1.0236	0.0019083	Hypothetical protein
Novel00176	Up	1.8933	0.0019563	Hypothetical protein
PITC_069400	Up	3.2777	0.0022967	Major facilitator superfamily domain/general substrate transporter
PITC_010010	Up	1.8272	0.0025144	Hypothetical protein
PITC_016380	Up	1.0891	0.0026615	Acyl-CoA N-acyltransferase
PITC_054420	Up	1.4945	0.0026872	Flavin monooxygenase FMO
PITC_018030	Up	2.0267	0.0027035	Hypothetical protein
PITC_076190	Up	1.9083	0.0027681	Uncharacterized protein
PITC_084130	Up	1.3703	0.0029867	Concanavalin A-like lectin/glucanases superfamily
PITC_004690	Up	8.4614	0.0030286	Hydantoinase/dihydropyrimidinase
PITC_051070	Up	1.2254	0.0031998	Hypothetical protein
PITC_060580	Up	1.0351	0.0032042	Hypothetical protein
PITC_037420	Up	1.8265	0.0032451	Pyruvate/Phosphoenolpyruvate kinase
PITC_032190	Up	1.087	0.0033962	Vacuolar protein sorting-associated (VPS28)
PITC_060400	Up	1.0102	0.0034706	Fungi transcription factor
PITC_029500	Up	1.9035	0.0034909	Oxidoreductase-like (N-terminal)
PITC_067400	Up	1.411	0.0036834	Shikimate kinase
PITC_049960	Up	4.4771	0.0039801	Hypothetical protein
PITC_043850	Up	1.2868	0.0043043	Macrophage migration inhibitory factor
PITC_050010	Up	1.4345	0.0043414	Uncharacterized protein family (UPF0047)
PITC_048450	Up	1.9005	0.0043457	Glycosyl hydrolase family 92
PITC_068660	Up	1.4252	0.0043743	Zinc finger C2H2
PITC_099810	Up	1.0518	0.004446	Acyl transferase/acyl hydrolase/lysophospholipase
PITC_068510	Up	1.0384	0.0044842	C2 membrane targeting protein
PITC_047540	Up	2.1625	0.0046437	Glycoside hydrolase family 47
Novel00185	Up	2.106	0.004818
PITC_013240	Down	−7.4477	0	Oxidoreductase (N-terminal)
PITC_005650	Down	−7.2903	0	Mandelate racemase/muconate lactonizing enzyme (C-terminal)
PITC_013230	Down	−7.2517	0	Aldolase-type TIM barrel
PITC_083170	Down	−6.9425	0	Major facilitator superfamily domain/general substrate transporter
PITC_060150	Down	−6.6909	0	Major facilitator superfamily domain/general substrate transporter
PITC_000740	Down	−6.2871	0	Major facilitator superfamily domain/general substrate transporter
PITC_043670	Down	−6.2759	0	Glycoside hydrolase family 35
PITC_013190	Down	−4.7242	0	Alcohol dehydrogenase superfamily (zinc-type)
PITC_075380	Down	−2.8155	0	Major facilitator superfamily domain/general substrate transporter
PITC_002900	Down	−2.5266	3.5299e-227	Major facilitator superfamily domain/general substrate transporter
PITC_070600	Down	−1.3656	8.9847e-204	Major facilitator superfamily domain/general substrate transporter
PITC_012240	Down	−3.0105	3.6603e-203	Major facilitator superfamily domain/general substrate transporter
PITC_009290	Down	−3.2707	6.9913e-197	Uncharacterized protein
PITC_069360	Down	−9.2065	2.4502e-191	Cytochrome P450 (E-class/group I)
PITC_044080	Down	−4.5628	1.2825e-174	Hypothetical protein
PITC_029740	Down	−5.272	2.3602e-167	Hypothetical protein
PITC_030490	Down	−2.8326	1.6645e-140	Aldehyde dehydrogenase (C-terminal)
PITC_089400	Down	−6.5703	1.0331e-138	Glycoside hydrolase superfamily
PITC_008800	Down	−1.0219	2.4269e-135	Protein of unknown function (DUF3759)
PITC_076690	Down	−1.2595	7.8107e-121	Pyridoxal phosphate-dependent transferase (major region/subdomain 2)
PITC_069050	Down	−2.7875	1.0365e-115	Cytochrome P450
PITC_044480	Down	−3.719	9.0608e-109	Glycoside hydrolase superfamily
PITC_070320	Down	−3.2389	6.9168e-103	Aldolase-type TIM barrel
PITC_059340	Down	−1.2485	1.6365e-97	Flavocytochrome c
PITC_052240	Down	−2.384	3.938e-95	Hypothetical protein
PITC_049200	Down	−1.597	8.6616e-91	Cyanovirin-N
PITC_010720	Down	−3.8158	5.7957e-81	Glycoside hydrolase superfamily
PITC_073800	Down	−2.3645	1.5526e-77	ATPase (P-type)/K/Mg/Cd/Cu/Zn/Na/Ca/Na/H-transporter
PITC_097930	Down	−3.7932	1.8377e-77	Major facilitator superfamily domain/general substrate transporter
PITC_062140	Down	−1.671	1.8887e-77	Glycoside hydrolase superfamily
PITC_003260	Down	−2.6034	8.1121e-76	ABC transporte/integral membrane (type I)
PITC_045980	Down	−2.9669	3.4119e-75	Catalase-peroxidase heme
PITC_025310	Down	−1.0763	1.0774e-73	Acyl transferase/acyl hydrolase/lysophospholipase
PITC_075400	Down	−2.8522	2.2988e-73	Protein of unknown function (DUF3632)
PITC_017300	Down	−2.9451	1.6943e-68	Aldo/keto reductase
PITC_070650	Down	−1.9341	3.5373e-67	Barwin-related endoglucanase
PITC_086560	Down	−2.5548	1.8363e-66	Methylmalonate-semialdehyde dehydrogenase
PITC_074290	Down	−1.2474	1.0525e-64	ABC transporter/integral membrane (type I)
PITC_056770	Down	−4.0733	2.5571e-64	Major facilitator superfamily domain/general substrate transporter
PITC_021910	Down	−1.4371	2.5236e-62	Fungi alpha-amylase
PITC_005580	Down	−2.0807	6.721e-62	Major facilitator superfamily domain/general substrate transporter
PITC_066120	Down	−1.2269	2.0409e-60	Short-chain dehydrogenase/reductase SDR
PITC_013310	Down	−1.6794	2.5688e-59	Zinc finger C2H2
PITC_000100	Down	−3.895	4.7849e-57	ATPase (P-type)/K/Mg/Cd/Cu/Zn/Na/Ca/Na/H-transporter
PITC_025200	Down	−2.7763	2.1809e-56	protein of unknown function (DUF4009)
PITC_085980	Down	−3.0855	9.6227e-54	Protein of unknown function (DUF3759)
PITC_041940	Down	−1.4264	1.5928e-53	Pyridoxal phosphate-dependent transferase (major region/subdomain 2)
Novel00020	Down	−2.139	1.8313e-49	Hypothetical protein
PITC_047090	Down	−2.1117	8.9265e-48	Acyl-CoA dehydrogenase (N-terminal)
PITC_059270	Down	−1.4248	1.5766e-46	Glycoside hydrolase superfamily
Novel00233	Down	−8.7142	2.0847e-46
PITC_089480	Down	−3.1154	2.3434e-46	Uncharacterized conserved protein (UCP014753)
PITC_005940	Down	−2.129	5.015e-46	Hypothetical protein
PITC_091150	Down	−2.3364	8.1815e-46	Major facilitator superfamily domain/general substrate transporter
PITC_010730	Down	−4.853	2.9705e-45	Major facilitator superfamily domain/general substrate transporter
PITC_044340	Down	−2.0571	2.9799e-43	Short-chain dehydrogenase/reductase SDR
Novel00021	Down	−2.2094	2.0428e-42	Hypothetical protein
PITC_009760	Down	−9.9011	3.5008e-42	Aminoglycoside phosphotransferase
PITC_023640	Down	−2.0963	8.6653e-42	Polyketide synthase/enoylreductase
PITC_003110	Down	−1.8982	1.8024e-41	Major facilitator superfamily domain/general substrate transporter
PITC_023040	Down	−2.9206	3.8393e-41	Major facilitator superfamily domain/general substrate transporter
PITC_058750	Down	−4.2915	2.9243e-40	Glycoside hydrolase family 28
PITC_052470	Down	−2.5574	3.8876e-39	Acyl-CoA dehydrogenase (N-terminal)
PITC_008180	Down	−3.4458	4.6695e-39	Hypothetical protein
PITC_024010	Down	−1.4237	1.7827e-38	Arrestin-like (N-terminal)
PITC_062760	Down	−1.4637	2.1595e-38	Peptidoglycan-binding Lysin (subgroup)
PITC_000120	Down	−1.9401	1.4319e-37	2-methylcitrate dehydratase PrpD
PITC_019940	Down	−1.5839	1.8195e-37	Six-hairpin glycosidase
PITC_033580	Down	−4.4907	3.2088e-37	Hypothetical protein
PITC_030230	Down	−4.7746	5.376e-37	Cutinase
PITC_047860	Down	−1.8587	6.0409e-37	WW/Rsp5/WWP
PITC_037550	Down	−2.0816	7.5252e-37	Hypothetical protein
PITC_087320	Down	−2.4056	3.131e-36	Short-chain dehydrogenase/reductase SDR
PITC_097850	Down	−5.1166	4.5016e-35	Major facilitator superfamily domain/general substrate transporter
PITC_068890	Down	−1.2841	7.4761e-35	Thiolase-like (subgroup)
PITC_031540	Down	−2.2363	1.9886e-34	Hypothetical protein
PITC_006840	Down	−2.0742	2.0411e-34	Short-chain dehydrogenase/reductase SDR
PITC_060860	Down	−2.7783	6.4538e-34	Ribosomal protein S5 (domain 2-type fold/subgroup)
PITC_085560	Down	−1.5038	2.9062e-33	Uncharacterized protein
PITC_025300	Down	−1.1712	4.1984e-33	RTA-like protein
PITC_016850	Down	−1.3386	7.0109e-33	Acyltransferase ChoActase/COT/CPT
PITC_007670	Down	−2.4438	4.1314e-32	Fungi transcription factor
PITC_057040	Down	−1.8991	1.8233e-31	Thiolase-like (subgroup)
PITC_042740	Down	−2.6007	2.2722e-31	Amidase
PITC_014070	Down	−8.9002	3.6252e-31	Hypothetical protein
PITC_066660	Down	−1.2901	3.7196e-31	AMP-dependent synthetase/ligase
PITC_049140	Down	−1.7053	7.6148e-31	Hypothetical protein
PITC_000840	Down	−1.6985	9.5797e-31	Alkali metal cation/H+ antiporter Nha1 (C-terminal)
PITC_078010	Down	−1.2506	1.3393e-30	Hypothetical protein
PITC_085760	Down	−3.0028	5.9415e-30	Hypothetical protein
PITC_048440	Down	−1.2622	1.3329e-29	Glycine cleavage T-protein (N-terminal)
PITC_040090	Down	−3.3871	2.1049e-28	heme-containing dehydratase
PITC_032500	Down	−2.936	4.5204e-28	General substrate transporter
PITC_004950	Down	−1.9956	6.2026e-28	Aldo/keto reductase (subgroup)
PITC_027910	Down	−4.0528	2.471e-27	DNA binding HTH domain/Psq-type
PITC_000950	Down	−2.2119	3.2921e-27	Major facilitator superfamily domain/general substrate transporter
PITC_072950	Down	−9.701	3.43e-27	Hypothetical protein
PITC_088730	Down	−1.7545	4.5557e-27	Hypothetical protein
PITC_025280	Down	−2.1301	5.2451e-27	Peptidase aspartic (catalytic)
PITC_011630	Down	−2.4604	6.0846e-27	Major facilitator superfamily domain/general substrate transporter
PITC_064290	Down	−2.1166	2.0994e-26	Hypothetical protein
PITC_046090	Down	−2.3328	2.9946e-26	Concanavalin A-like lectin/glucanase (subgroup)
PITC_084640	Down	−1.6247	3.5487e-26	Mitochondrial substrate/solute carrier
PITC_077880	Down	−2.0293	1.1515e-25	Hypothetical protein
PITC_024400	Down	−2.2463	2.918e-25	Immunoglobulin E-set
PITC_005960	Down	−2.6856	4.6524e-25	Glycoside hydrolase superfamily
PITC_027510	Down	−1.0189	4.8268e-25	Cell wall beta-glucan synthesis
PITC_042650	Down	−5.2925	7.3326e-25	Major facilitator superfamily domain/general substrate transporter
PITC_022860	Down	−1.1594	7.5048e-25	Glycoside hydrolase superfamily
PITC_097840	Down	−4.18	7.6837e-25	Six-hairpin glycosidase
PITC_059970	Down	−1.4278	8.5313e-25	Hypothetical protein
PITC_004170	Down	−2.8259	1.2644e-24	Crotonase (core)
PITC_039070	Down	−1.8167	3.7752e-24	Tetratricopeptide-like helical
PITC_005250	Down	−2.3162	1.0359e-23	Hypothetical protein
PITC_001990	Down	−2.1386	1.3768e-23	Amidase
PITC_003500	Down	−1.1665	2.6014e-23	Amino acid/polyamine transporter I
Novel00167	Down	−5.0529	2.6871e-23	Hypothetical protein
PITC_088820	Down	−1.2283	3.4396e-23	Mitochondrial carrier protein
PITC_044760	Down	−2.4617	4.5034e-23	Kynureninase
PITC_002530	Down	−2.632	6.0066e-23	Cytochrome P450 (E-class/group I)
PITC_068210	Down	−1.6048	8.2968e-23	Carbohydrate kinase FGGY (N-terminal)
PITC_040690	Down	−1.2998	1.6581e-22	Helicase (C-terminal)
PITC_078870	Down	−2.405	4.1592e-22	Acyl-CoA dehydrogenase (N-terminal)
PITC_066700	Down	−1.0699	1.1951e-21	Acyl-CoA oxidase
PITC_074300	Down	−1.5567	3.813e-21	Hypothetical protein
PITC_037200	Down	−1.2206	8.82e-21	Myo-inositol-1-phosphate synthase
PITC_034760	Down	−3.3233	3.1843e-20	Hydantoinase B/oxoprolinase
PITC_044310	Down	−3.261	6.8304e-20	Acyl transferase/acyl hydrolase/lysophospholipase
PITC_035830	Down	−10.793	8.4499e-20	Aminoglycoside phosphotransferase
PITC_000960	Down	−1.6796	9.4265e-20	FAD dependent oxidoreductase
PITC_007590	Down	−8.784	1.1608e-19	Major facilitator superfamily domain/general substrate transporter
PITC_035530	Down	−1.9735	1.2029e-19	Major facilitator superfamily domain/general substrate transporter
PITC_087700	Down	−1.2373	1.301e-19	Calcium/calmodulin-dependent/calcium-dependent protein kinase
PITC_000580	Down	−3.0155	2.5354e-19	Hypothetical protein
PITC_084550	Down	−1.5431	3.6079e-19	Thiolase (C-terminal)
PITC_021410	Down	−3.2583	4.5595e-19	Hypothetical protein
PITC_010470	Down	−1.988	5.1535e-19	Tryptophan synthase beta subunit-like PLP-dependent enzymes superfamily
PITC_057680	Down	−1.1954	7.8845e-19	Major facilitator superfamily domain/general substrate transporter
PITC_034470	Down	−1.9235	7.9029e-19	Methyltransferase type XI
PITC_073770	Down	−1.8937	9.41e-19	Alcohol dehydrogenase (C-terminal)
PITC_035810	Down	−10.667	1.4252e-18	Hypothetical protein
PITC_081760	Down	−2.1887	2.6122e-18	PAS-associated (C-terminal)
PITC_037600	Down	−1.1743	3.7705e-18	HAD-superfamily hydrolase subfamily IIB
PITC_050720	Down	−1.6451	5.7272e-18	Fungi transcription factor
PITC_046210	Down	−1.2637	5.7539e-18	Hypothetical protein
PITC_026250	Down	−1.3029	7.0024e-18	Permease/cytosine/purine/uracil/thiamine/allantoin
PITC_034740	Down	−3.5303	7.3564e-18	Major facilitator superfamily domain/general substrate transporter
PITC_046330	Down	−2.8279	1.4223e-17	Hypothetical protein
PITC_038990	Down	−2.8861	2.6378e-17	Crotonase (core)
PITC_035820	Down	−7.192	5.2099e-17	Hypothetical protein
PITC_024260	Down	−1.1267	1.1225e-16	Six-hairpin glycosidase
PITC_085000	Down	−2.4431	1.2173e-16	AMP-dependent synthetase/ligase
PITC_092850	Down	−1.5532	1.4786e-16	AMP-dependent synthetase/ligase
PITC_005090	Down	−1.4936	1.9512e-16	ATPase (AAA-type/core)
PITC_034730	Down	−3.9138	2.3835e-16	FAD dependent oxidoreductase
PITC_079750	Down	−1.3027	2.6753e-16	Copper amine oxidase (N2-terminal)
PITC_020960	Down	−1.7749	2.9934e-16	Pyridoxal phosphate-dependent transferase (major region/subdomain 2)
PITC_096330	Down	−1.059	3.5274e-16	Aldehyde dehydrogenase (C-terminal)
PITC_035580	Down	−2.7942	5.3565e-16	Hypothetical protein
PITC_081540	Down	−5.578	6.6591e-16	Pectinesterase (catalytic)
PITC_043150	Down	−2.112	7.9898e-16	Glycoside hydrolase family 2 (N-terminal)
PITC_037090	Down	−2.0612	1.1625e-15	Acyl-CoA oxidase/dehydrogenase type I
PITC_048390	Down	−1.8219	1.2208e-15	Major facilitator superfamily domain/general substrate transporter
PITC_032440	Down	−2.5817	1.3847e-15	Hypothetical protein
PITC_060420	Down	−7.0375	1.643e-15	Aminoglycoside phosphotransferase
PITC_026650	Down	−1.4014	1.9063e-15	Major facilitator superfamily domain/general substrate transporter
PITC_095880	Down	−2.0707	2.9335e-15	Hypothetical protein
PITC_066720	Down	−7.1743	3.2223e-15	Concanavalin A-like lectin/glucanase (subgroup)
PITC_022260	Down	−2.0968	6.247e-15	FAD-binding 8
PITC_088570	Down	−1.0839	7.2535e-15	Heat shock protein DnaJ (N-terminal)
PITC_095440	Down	−3.1562	8.374e-15	Major facilitator superfamily domain/general substrate transporter
PITC_042540	Down	−4.9763	1.1812e-14	Aldolase-type TIM barrel
PITC_077670	Down	−3.3016	1.356e-14	Carboxyl transferase
PITC_087100	Down	−1.3707	1.6364e-14	Protein of unknown function (DUF3602)
PITC_005640	Down	−1.1727	1.7828e-14	Nucleotide-binding (alpha-beta plait)
PITC_079300	Down	−1.2701	1.9331e-14	Hypothetical protein
PITC_015630	Down	−1.6345	3.9312e-14	Aldolase-type TIM barrel
PITC_097380	Down	−2.7061	5.7406e-14	Amidase
PITC_003250	Down	−2.8559	8.0609e-14	Concanavalin A-like lectin/glucanases superfamily
PITC_025130	Down	−2.154	1.1513e-13	Glucose/ribitol dehydrogenase
PITC_065580	Down	−1.6778	1.2183e-13	Hypothetical protein
PITC_014470	Down	−1.6582	1.3634e-13	putative cyclase
PITC_034750	Down	−3.2557	1.5188e-13	Hydantoinaseoxoprolinase (N-terminal)
PITC_022320	Down	−1.7632	1.5814e-13	Peptidase S33 tripeptidyl aminopeptidase-like (C-terminal)
PITC_057130	Down	−1.81	1.8691e-13	Major facilitator superfamily domain/general substrate transporter
PITC_033590	Down	−4.047	2.3847e-13	Hypothetical protein
PITC_039810	Down	−6.7727	3.1651e-13	Hypothetical protein
PITC_078700	Down	−2.7083	3.2964e-13	Barwin-related endoglucanase
PITC_058570	Down	−1.4692	3.2982e-13	Pyruvate/Phosphoenolpyruvate kinase
PITC_070400	Down	−2.0429	4.5741e-13	Major facilitator superfamily domain/general substrate transporter
PITC_000750	Down	−1.7855	4.9793e-13	Alkaline phosphatase-like (alpha/beta/alpha)
PITC_089490	Down	−3.6202	5.1683e-13	Major facilitator superfamily domain/general substrate transporter
PITC_042560	Down	−6.8996	6.3559e-13	Monooxygenase (FAD-binding)
PITC_059300	Down	−1.2606	8.3403e-13	Succinate CoA transferase
PITC_005020	Down	−1.8696	1.6339e-12	protein of unknown function (DUF4009)
PITC_075630	Down	−1.6088	2.783e-12	Hypothetical protein
PITC_097060	Down	−1.4666	4.4381e-12	Acyl-CoA thioesterase
PITC_082930	Down	−1.4676	4.6995e-12	Aminoglycoside phosphotransferase
PITC_084900	Down	−1.4424	7.2693e-12	Plant ascorbate peroxidase
PITC_066030	Down	−1.352	7.6793e-12	Fungi transcription factor
PITC_083590	Down	−1.7762	7.7922e-12	Alcohol dehydrogenase (iron-type)
PITC_023100	Down	−2.3919	8.3402e-12	Galactose-1-phosphate uridyl transferase (class I)
PITC_000050	Down	−2.2417	9.9746e-12	FAD linked oxidase (N-terminal)
PITC_044100	Down	−1.2062	1.0367e-11	Hypothetical protein
PITC_038110	Down	−2.1746	1.1489e-11	Fungi transcription factor
PITC_065750	Down	−1.7337	1.4723e-11	Amidase
PITC_012040	Down	−1.6206	1.4917e-11	Mechanosensitive ion channel MscS
PITC_095430	Down	−2.8686	1.5262e-11	Amidase
PITC_092310	Down	−1.6085	1.6067e-11	Hypothetical protein
PITC_069340	Down	−1.0229	1.7085e-11	Glycoside hydrolase superfamily
PITC_014580	Down	−1.0892	1.8243e-11	Glycine cleavage H-protein (subgroup)
PITC_055760	Down	−6.52	2.4275e-11	Hypothetical protein
PITC_039590	Down	−1.4783	2.4324e-11	Carboxylesterase (type B)
Novel00038	Down	−1.6513	3.1774e-11	Hypothetical protein
PITC_069590	Down	−1.9233	3.8361e-11	Manganese/iron superoxide dismutase (C-terminal)
PITC_065670	Down	−1.1449	3.862e-11	Peptidase M28
PITC_085330	Down	−1.7936	4.1897e-11	ABC transporter/integral membrane type I
PITC_077720	Down	−2.2416	5.3562e-11	Biotin carboxylase (C-terminal)
PITC_031200	Down	−3.059	5.4844e-11	Major facilitator superfamily domain/general substrate transporter
PITC_010830	Down	−1.5085	5.5046e-11	Hypothetical protein
PITC_010210	Down	−2.3469	6.1852e-11	Aflatoxin biosynthesis regulatory protein
PITC_047570	Down	−3.1647	7.4263e-11	FAD dependent oxidoreductase
PITC_073350	Down	−1.0203	1.3267e-10	Short-chain dehydrogenase/reductase SDR
PITC_050790	Down	−1.9106	1.5212e-10	Hypothetical protein
PITC_089380	Down	−1.1288	1.594e-10	Aconitase/3-isopropylmalate dehydratase large subunit (alpha/beta/alpha/subdomain 1/3)
PITC_011340	Down	−1.8528	1.7569e-10	NAD-dependent epimerase/dehydratase
PITC_083530	Down	−2.1367	1.8467e-10	protein of unknown function (DUF336)
PITC_040680	Down	−1.9523	2.3425e-10	Hypothetical protein
PITC_098150	Down	−2.0092	2.5933e-10	Mandelate racemase/muconate lactonizing enzyme
PITC_098670	Down	−1.9539	2.743e-10	Aldose 1-/Glucose-6-phosphate 1-epimerase
PITC_050040	Down	−2.0375	2.7672e-10	Dephospho-CoA kinase
PITC_028240	Down	−2.3079	3.8995e-10	Neuraminidase
PITC_012110	Down	−6.3257	4.5535e-10	Hypothetical protein
PITC_036710	Down	−1.7484	4.5535e-10	Aminoglycoside phosphotransferase
PITC_038100	Down	−3.0582	4.5681e-10	Mandelate racemase/muconate lactonizing enzyme (C-terminal)
PITC_002790	Down	−1.2235	4.7443e-10	Citrate synthase-like (core)
PITC_024390	Down	−1.5646	5.8502e-10	Hypothetical protein
PITC_045330	Down	−1.0464	5.8502e-10	Hypothetical protein
PITC_055750	Down	−6.3045	6.0601e-10	Nucleoside phosphorylase
PITC_012070	Down	−1.604	6.0855e-10	Taurine catabolism dioxygenase TauD/TfdA
PITC_001860	Down	−1.1565	6.1168e-10	Nucleotide-binding (alpha-beta plait)
PITC_083320	Down	−2.0799	6.2205e-10	Lipase/secreted
PITC_008960	Down	−2.2964	6.7146e-10	Hypothetical protein
PITC_083780	Down	−1.096	7.6193e-10	Hypothetical protein
PITC_039110	Down	−2.1742	7.625e-10	Crotonase (core)
PITC_061740	Down	−2.0563	8.4851e-10	Major facilitator superfamily domain/general substrate transporter
PITC_052990	Down	−1.1365	9.796e-10	Serine-pyruvate aminotransferase/2-aminoethylphosphonate-pyruvate transaminase
PITC_042590	Down	−4.4062	1.0403e-09	Aromatic-ring-hydroxylating dioxygenase (alpha subunit)
PITC_008450	Down	−1.2931	1.1304e-09	Isocitrate and isopropylmalate dehydrogenases family
PITC_077890	Down	−1.1641	1.335e-09	Hypothetical protein
PITC_005260	Down	−2.0849	1.3538e-09	Major facilitator superfamily domain/general substrate transporter
PITC_092390	Down	−1.1577	1.3544e-09	Exoribonuclease/phosphorolytic domain I
PITC_002540	Down	−1.6556	1.3677e-09	Concanavalin A-like lectin/glucanases superfamily
PITC_048190	Down	−1.0431	1.4874e-09	Profilin/allergen
PITC_068560	Down	−1.8987	1.7673e-09	Alkaline phosphatase-like (alpha/beta/alpha)
PITC_010560	Down	−2.4465	1.8879e-09	Aldolase-type TIM barrel
PITC_081180	Down	−3.0772	1.9605e-09	Glycoside hydrolase family 28
PITC_089040	Down	−1.3875	2.5001e-09	MaoC-like dehydratase
Novel00072	Down	−2.1546	2.6191e-09	Conserved Hypothetical protein
PITC_050200	Down	−10.587	2.8488e-09	Hypothetical protein
PITC_075990	Down	−2.4828	3.3244e-09	Hypothetical protein
PITC_000560	Down	−5.5707	4.0735e-09	Amidase
PITC_059620	Down	−1.8006	4.6582e-09	Hypothetical protein
PITC_032700	Down	−2.7261	4.6908e-09	CoA-transferase family III
PITC_087940	Down	−1.4587	4.7832e-09	GPR1/FUN34/yaaH
PITC_068090	Down	−1.003	5.3156e-09	Pyridoxal phosphate-dependent transferase (major region/subdomain 2)
PITC_093560	Down	−10.522	5.5392e-09	Hypothetical protein
PITC_030720	Down	−1.9773	6.6369e-09	HCCA isomerase/glutathione S-transferase kappa
PITC_036470	Down	−2.1444	7.2368e-09	Glucose/ribitol dehydrogenase
PITC_051250	Down	−1.2279	7.4391e-09	Hypothetical protein
PITC_024570	Down	−3.7023	7.4996e-09	Glycoside hydrolase/deacetylase (beta/alpha-barrel)
PITC_092100	Down	−1.1068	8.4578e-09	Dual specificity phosphatase
PITC_069370	Down	−6.5363	8.8559e-09	Hypothetical protein
PITC_014230	Down	−2.1891	9.7339e-09	Hypothetical protein
PITC_035560	Down	−1.2477	9.8777e-09	Concanavalin A-like lectin/glucanase (subgroup)
PITC_098100	Down	−1.7089	1.006e-08	Major facilitator superfamily domain/general substrate transporter
PITC_052380	Down	−2.1317	1.2025e-08	Hypothetical protein
PITC_088600	Down	−1.4361	1.4616e-08	Peptidase M28
PITC_013650	Down	−1.4689	1.4666e-08	Proteolipid membrane potential modulator
PITC_004910	Down	−1.7191	2.1933e-08	ABC transporter/integral membrane type I
PITC_096170	Down	−2.5095	2.1979e-08	4-hydroxyphenylpyruvate dioxygenase
PITC_082180	Down	−1.4354	2.5599e-08	Fungi transcription factor
PITC_032150	Down	−1.5139	2.741e-08	Alcohol dehydrogenase superfamily (zinc-type)
PITC_025360	Down	−2.2771	2.8613e-08	Hypothetical protein
PITC_050190	Down	−9.0825	3.2772e-08	Hypothetical protein
PITC_058640	Down	−1.1987	3.2921e-08	Riboflavin synthase-like (beta-barrel)
PITC_018330	Down	−1.4833	3.397e-08	Dehydrogenase/multihelical
PITC_092870	Down	−1.3572	3.613e-08	ABC-2 type transporter
PITC_036820	Down	−1.9985	4.1512e-08	FAD dependent oxidoreductase
PITC_010750	Down	−1.2198	6.0302e-08	Aldo/keto reductase
PITC_070280	Down	−1.4338	6.2425e-08	D-isomer specific 2-hydroxyacid dehydrogenase (NAD-binding)
PITC_069750	Down	−7.1431	7.6863e-08	Hypothetical protein
PITC_022270	Down	−2.1504	8.5814e-08	Ctr copper transporter
PITC_045390	Down	−3.3496	9.0116e-08	Pyridoxal phosphate-dependent transferase (major region/subdomain 2)
PITC_097570	Down	−1.9934	9.0499e-08	Histidine phosphatase superfamily (clade-1)
PITC_099290	Down	−3.2745	9.3454e-08	Dehydrogenase/E1 component
PITC_019990	Down	−1.0866	9.8695e-08	ABC transporter (N-terminal)
PITC_056440	Down	−1.0214	1.0757e-07	Zinc finger C2H2
PITC_028620	Down	−2.087	1.1463e-07	Oxidoreductase (N-terminal)
PITC_087380	Down	−1.452	1.1826e-07	Gamma-glutamyltranspeptidase
PITC_070610	Down	−1.1715	1.2987e-07	Major facilitator superfamily domain/general substrate transporter
PITC_032650	Down	−2.0931	1.4139e-07	Carboxylesterase (type B)
PITC_079310	Down	−1.5949	1.6465e-07	Glycoside hydrolase-type carbohydrate-binding (subgroup)
PITC_009140	Down	−2.3536	1.9719e-07	Polyketide synthase/enoylreductase
PITC_034160	Down	−2.102	2.0561e-07	Pectin lyase fold/virulence factor
PITC_018160	Down	−2.1494	2.1503e-07	Acyl-CoA dehydrogenase (N-terminal)
PITC_068370	Down	−2.1174	2.2385e-07	Alkaline phosphatase-like (alpha/beta/alpha)
PITC_058880	Down	−3.1127	2.277e-07	Cytochrome P450
PITC_085210	Down	−1.531	2.9867e-07	Riboflavin synthase-like (beta-barrel)
PITC_055500	Down	−1.8554	3.0091e-07	Methylmalonate-semialdehyde dehydrogenase
PITC_058660	Down	−2.0171	3.7855e-07	Hypothetical protein
PITC_081910	Down	−1.9288	3.8282e-07	Hypothetical protein
PITC_097300	Down	−1.7899	4.6651e-07	Peroxisomal targeting signal 2 receptor-like WD repeat-containing protein
PITC_059150	Down	−1.1585	5.2449e-07	Hypothetical protein
PITC_085920	Down	−1.7426	6.0549e-07	Hypothetical protein
PITC_020950	Down	−2.4396	6.5541e-07	protein of unknown function (DUF3533)
PITC_060370	Down	−1.4987	6.574e-07	Major facilitator superfamily domain/general substrate transporter
PITC_088150	Down	−1.4114	6.6597e-07	Fungi transcription factor
PITC_088480	Down	−2.3555	7.735e-07	Hypothetical protein
PITC_028200	Down	−2.6197	8.5158e-07	Polyketide synthase/enoylreductase
PITC_088780	Down	−1.1639	8.8688e-07	Dihydroxy-acid/6-phosphogluconate dehydratase
PITC_006410	Down	−5.6748	9.4587e-07	Hypothetical protein
PITC_037930	Down	−2.44	9.5239e-07	Copper amine oxidase (N2-terminal)
PITC_033440	Down	−1.0344	1.0804e-06	Uncharacterized protein
PITC_046340	Down	−1.1238	1.1366e-06	Uncharacterized protein
PITC_026440	Down	−1.5139	1.1468e-06	Zinc finger MIZ-type
Novel00260	Down	−8.6619	1.2837e-06	Hypothetical protein
PITC_011180	Down	−2.8287	1.5981e-06	Concanavalin A-like lectin/glucanase (subgroup)
PITC_085240	Down	−1.7045	1.645e-06	DNA glycosylase/G/T mismatch
PITC_009790	Down	−2.0115	1.715e-06	Major facilitator superfamily domain/general substrate transporter
PITC_092000	Down	−2.0549	1.7657e-06	Hypothetical protein
PITC_071080	Down	−1.6349	1.8651e-06	Aldolase-type/TIM barrel
PITC_013200	Down	−3.9249	1.9879e-06	Hypothetical protein
PITC_025540	Down	−1.4683	2.1948e-06	Glycoside hydrolase superfamily
PITC_016240	Down	−1.107	2.2352e-06	Hypothetical protein
PITC_077680	Down	−1.9609	2.4778e-06	Acyl-CoA dehydrogenase (N-terminal)
PITC_024590	Down	−2.6834	2.5646e-06	Major facilitator superfamily domain/general substrate transporter
PITC_043350	Down	−3.3527	3.1751e-06	Major facilitator superfamily domain/general substrate transporter
PITC_080030	Down	−1.4068	3.4086e-06	UDP-glucuronosyl/UDP-glucosyltransferase
PITC_047750	Down	−1.4613	3.506e-06	Hypothetical protein
PITC_006400	Down	−1.3853	3.8901e-06	ABC transporter/integral membrane type I
PITC_032370	Down	−1.6106	3.9039e-06	Glutathione S-transferase (N-terminal)
PITC_073000	Down	−4.77	4.1102e-06	Prolyl 4-hydroxylase (alpha subunit)
PITC_096200	Down	−3.3683	4.333e-06	Fumarylacetoacetase (N-terminal)
PITC_028540	Down	−1.8258	4.3358e-06	Thiamine pyrophosphate enzyme (C-terminal)/TPP-binding
PITC_058830	Down	−2.4539	4.4014e-06	Terpenoid synthase
PITC_021670	Down	−2.4597	4.6107e-06	Casein kinase II/regulatory subunit
PITC_058790	Down	−1.0086	4.9546e-06	Hypothetical protein
PITC_089030	Down	−1.6378	4.9671e-06	Trimethyllysine dioxygenase
PITC_004940	Down	−3.461	5.0892e-06	Major facilitator superfamily domain/general substrate transporter
PITC_050300	Down	−2.5733	5.1703e-06	Glucose/ribitol dehydrogenase
PITC_000080	Down	−1.4048	5.3839e-06	Pyridoxal phosphate-dependent transferase (major region/subdomain 2)
PITC_088640	Down	−1.5345	6.4886e-06	Hypothetical protein
PITC_038500	Down	−2.7317	6.8841e-06	FAD linked oxidase (N-terminal)
PITC_014240	Down	−1.6004	7.1874e-06	Major facilitator superfamily domain/general substrate transporter
PITC_034660	Down	−2.2041	7.2132e-06	putative esterase
PITC_075930	Down	−1.1622	7.5829e-06	Glycoside hydrolase superfamily
PITC_041960	Down	−1.0081	7.8358e-06	Hypothetical protein
PITC_055720	Down	−1.5645	7.8598e-06	putative AB-hydrolase YheT
PITC_086760	Down	−1.2075	8.1228e-06	Major facilitator superfamily domain/general substrate transporter
PITC_006420	Down	−1.67	8.9152e-06	Hypothetical protein
PITC_072980	Down	−2.9684	9.5144e-06	Neurolysin/Thimet oligopeptidase (N-terminal)
PITC_008910	Down	−2.3271	9.693e-06	Tetratricopeptide-like helical
PITC_008920	Down	−1.3103	9.7561e-06	Cytochrome P450
PITC_026040	Down	−1.4646	1.08e-05	Alpha/beta hydrolase fold-1
PITC_005570	Down	−1.3783	1.1088e-05	Major facilitator superfamily domain/general substrate transporter
Novel00210	Down	−1.8959	1.2231e-05	Hypothetical protein
PITC_004900	Down	−1.4786	1.2506e-05	AMP-dependent synthetase/ligase
PITC_033920	Down	−5.6347	1.4519e-05	Hypothetical protein
PITC_034240	Down	−2.19	1.914e-05	Dehydrogenase/multihelical
PITC_083810	Down	−2.0761	2.0146e-05	Transketolase (C-terminal)/Pyruvate-ferredoxin oxidoreductase (domain II)
PITC_000040	Down	−1.1853	2.0499e-05	Hypothetical protein
PITC_079320	Down	−1.2181	2.1431e-05	Aldolase-type TIM barrel
PITC_006630	Down	−2.3349	2.1852e-05	Amino acid/polyamine transporter I
PITC_027610	Down	−1.0732	2.2313e-05	Pex (N-terminal)
PITC_018100	Down	−3.6166	2.3282e-05	DeoxyUTP pyrophosphatase
PITC_084080	Down	−1.4435	2.5243e-05	Fungi transcription factor
PITC_042530	Down	−1.6259	3.0261e-05	Fungi transcription factor
PITC_084370	Down	−2.495	3.0574e-05	Major facilitator superfamily domain/general substrate transporter
PITC_075530	Down	−1.1668	3.0661e-05	Polyketide synthase/enoylreductase
PITC_047580	Down	−4.1172	3.4061e-05	Major facilitator superfamily domain/general substrate transporter
PITC_065390	Down	−1.148	3.8723e-05	Cytochrome P450 (E-class/group I)
PITC_020230	Down	−1.7623	4.0304e-05	Hypothetical protein
PITC_046320	Down	−1.066	4.0557e-05	Glycosyl transferase family 1
PITC_091380	Down	−1.4854	4.3483e-05	Hypothetical protein
PITC_029750	Down	−3.7383	4.4392e-05	Hypothetical protein
PITC_062580	Down	−1.6724	4.4584e-05	Hypothetical protein
PITC_048280	Down	−1.4283	4.7994e-05	Anoctamin/TMEM 16
PITC_050450	Down	−1.0754	5.1257e-05	Pectin lyase fold/virulence factor
PITC_052940	Down	−3.4627	5.3374e-05	Hypothetical protein
PITC_013500	Down	−1.2396	5.4249e-05	Zinc ribbon/NADH pyrophosphatase
PITC_014050	Down	−2.0427	5.4898e-05	Anoctamin/TMEM 16
PITC_099030	Down	−2.7089	5.628e-05	Acyltransferase 3
PITC_065050	Down	−2.3382	5.7637e-05	Hypothetical protein
PITC_065620	Down	−2.7822	6.5052e-05	Major facilitator superfamily domain/general substrate transporter
PITC_080880	Down	−1.029	6.6214e-05	Hypothetical protein
PITC_054310	Down	−2.0925	6.9255e-05	Hypothetical protein
PITC_067390	Down	−2.1554	7.1245e-05	Lipoamide Acyltransferase
PITC_006770	Down	−1.1541	8.9294e-05	Fungi transcription factor
PITC_023070	Down	−1.4146	9.1341e-05	Major facilitator superfamily domain/general substrate transporter
PITC_011710	Down	−1.0316	9.1854e-05	Glutathione-dependent formaldehyde-activating enzyme/centromere protein V
PITC_099620	Down	−1.4995	0.000134	Hypothetical protein
PITC_032940	Down	−2.0909	0.00013872	Hypothetical protein
PITC_076490	Down	−1.3178	0.00014242	VHS (subgroup)
PITC_053550	Down	−1.8493	0.00014907	Riboflavin synthase-like (beta-barrel)
PITC_031570	Down	−2.2411	0.00015259	FAD-binding 8
PITC_035050	Down	−1.0742	0.0001541	Nickel/cobalt transporter/high-affinity
PITC_058840	Down	−2.0095	0.0001579	Major facilitator superfamily domain/general substrate transporter
PITC_050050	Down	−1.5873	0.00017434	Protein of unknown function (DUF3431)
PITC_036860	Down	−2.435	0.00017809	Hypothetical protein
PITC_040130	Down	−1.7475	0.00017941	ABC transporter/integral membrane (type I)
PITC_065270	Down	−1.0843	0.00018111	Dehydrogenase/multihelical
PITC_096180	Down	−3.1731	0.00018151	Hypothetical protein
PITC_057390	Down	−1.2289	0.00020234	ATP-grasp fold (subdomain 2)
PITC_000070	Down	−3.5414	0.0002202	Amino acid transporter/transmembrane
PITC_069820	Down	−1.1557	0.00022181	Aminotransferase (class IV)
PITC_027480	Down	−1.0625	0.00024432	Senescence marker protein-30 (SMP-30)
PITC_024600	Down	−6.6826	0.00028276	Major facilitator superfamily domain/general substrate transporter
PITC_029340	Down	−1.0197	0.00028494	Calcium/calmodulin-dependent/calcium-dependent protein kinase
PITC_096190	Down	−1.4728	0.00028662	Homogentisate 1/2-dioxygenase
PITC_024870	Down	−1.0357	0.00028662	Hypothetical protein
PITC_011620	Down	−1.0036	0.00029814	Hypothetical protein
PITC_011320	Down	−1.1428	0.00029867	Crotonase (core)
PITC_059610	Down	−3.2951	0.00029883	Hypothetical protein
PITC_032750	Down	−1.701	0.00030249	Fungi transcription factor
PITC_092920	Down	−1.3715	0.00030311	Major facilitator superfamily domain/general substrate transporter
PITC_012430	Down	−1.246	0.00030372	Glycoside hydrolase superfamily
PITC_066080	Down	−1.1317	0.00030689	Riboflavin synthase-like (beta-barrel)
PITC_019900	Down	−1.3198	0.00033146	Fungi transcription factor
PITC_092490	Down	−1.8253	0.00033654	Hypothetical protein
PITC_057230	Down	−1.8643	0.00034293	Glycoside hydrolase family 61
PITC_047670	Down	−2.0786	0.00034627	Major facilitator superfamily domain/general substrate transporter
PITC_093630	Down	−3.9239	0.00035405	Hypothetical protein
PITC_066710	Down	−3.2925	0.00035448	Major facilitator superfamily domain/general substrate transporter
PITC_038510	Down	−2.1049	0.00037208	Hypothetical protein
PITC_009390	Down	−2.0078	0.00039666	Hypothetical protein
PITC_008060	Down	−1.3401	0.00041014	Peptidase C12/ubiquitin carboxyl-terminal hydrolase 1
PITC_088240	Down	−1.5153	0.00041339	Catechol dioxygenase (N-terminal)
PITC_056800	Down	−1.093	0.00043267	Oligopeptide transporter OPT superfamily
PITC_009130	Down	−2.7107	0.00043922	Sulfatase
PITC_010390	Down	−2.6594	0.00047898	Major facilitator superfamily domain/general substrate transporter
PITC_090820	Down	−1.2383	0.00048531	Pyridoxal phosphate-dependent decarboxylase
PITC_009960	Down	−1.4905	0.0004861	Clp ATPase (C-terminal)
PITC_091690	Down	−1.0531	0.0004861	Short-chain dehydrogenase/reductase SDR
PITC_065730	Down	−1.6508	0.00051682	Acyl-CoA N-acyltransferase
PITC_050960	Down	−1.5499	0.00052062	Heterokaryon incompatibility
PITC_004270	Down	−1.2916	0.0005304	Protein of unknown function (DUF3468)
PITC_081650	Down	−1.7596	0.00055318	FMN-binding split barrel-like protein
PITC_011030	Down	−1.3442	0.00055715	C2 membrane targeting protein
PITC_071660	Down	−1.1456	0.00056955	Thiolase (C-terminal)
PITC_072630	Down	−1.9396	0.00056969	Short-chain dehydrogenase/reductase SDR
Novel00098	Down	−2.1788	0.00058189	Acyl-CoA dehydrogenase (N-terminal )
PITC_038020	Down	−1.1516	0.00060607	Hypothetical protein
PITC_035980	Down	−1.3405	0.00061718	Hypothetical protein
PITC_065490	Down	−1.8608	0.00063704	Homeodomain
PITC_058590	Down	−1.1952	0.00063843	Protein of unknown function (DUF3468)
PITC_006510	Down	−1.7088	0.00068249	Hypothetical protein
PITC_090860	Down	−1.6751	0.00071486	Six-hairpin glycosidase
PITC_077850	Down	−1.6253	0.00071486	Hypothetical protein
PITC_048400	Down	−3.4147	0.00076771	Acyl-CoA N-acyltransferase
PITC_060070	Down	−1.1079	0.00079651	Hypothetical protein
PITC_058760	Down	−1.616	0.00082817	FAD-dependent pyridine nucleotide-disulfide oxidoreductase
PITC_090980	Down	−1.6606	0.00083613	SMP-30/Gluconolaconase/LRE-like region
PITC_056350	Down	−1.4339	0.00086759	AMP-dependent synthetase/ligase
PITC_050310	Down	−1.3041	0.0010647	Amidase
Novel00063	Down	−1.6222	0.0011007	Amino acidpolyamine transporter I
PITC_069260	Down	−2.1422	0.0011096	Hypothetical protein
PITC_057690	Down	−1.0041	0.0011452	Flavin amine oxidase
PITC_054990	Down	−1.1514	0.0011643	Zinc finger C2H2
PITC_021680	Down	−2.7554	0.0011686	Major facilitator superfamily domain/general substrate transporter
PITC_073600	Down	−1.0486	0.001171	PIK-related kinase/FATC
PITC_009280	Down	−4.617	0.0011846	Hypothetical protein
PITC_090010	Down	−1.9087	0.0011846	Peptide-N4-(N-acetyl-beta-glucosaminyl)asparagine amidase A
PITC_047600	Down	−1.1259	0.0011963	Tetratricopeptide TPR2
PITC_035690	Down	−1.4521	0.0012279	Sterol O-acyltransferase (ACAT/DAG/ARE types)
PITC_042570	Down	−6.8104	0.0012663	Monooxygenase (FAD-binding)
PITC_046190	Down	−1.238	0.0013107	Vacuolar protein sorting-associate Vta1 (N-terminal)
PITC_052740	Down	−4.7978	0.0013126	Monooxygenase (FAD-binding)
PITC_025260	Down	−1.9184	0.0013243	Copper amine oxidase (N2-terminal)
PITC_004370	Down	−4.0329	0.0013297	Esterase/SGNH hydrolase-type
PITC_026280	Down	−1.1353	0.0013451	ER lumen protein retaining receptor
PITC_076110	Down	−1.0179	0.0013617	Protein of unknown function (DUF726)
PITC_028700	Down	−1.2389	0.0013968	Hypothetical protein
PITC_034670	Down	−1.5195	0.0014119	Major facilitator superfamily domain/general substrate transporter
PITC_025330	Down	−1.5723	0.00155	Acyl transferase/acyl hydrolase/lysophospholipase
PITC_067160	Down	−1.0795	0.00155	Hypothetical protein
PITC_000290	Down	−1.0056	0.0016412	Hypothetical protein
PITC_075330	Down	−1.3053	0.0016586	Hypothetical protein
PITC_075750	Down	−1.7453	0.0018332	Monooxygenase (FAD-binding)
PITC_024580	Down	−1.896	0.0018371	Aldolase-type TIM barrel
PITC_025350	Down	−2.9914	0.0018556	Aminotransferase (class IV)
PITC_047340	Down	−1.8463	0.0018768	Hypothetical protein
PITC_008750	Down	−1.0903	0.001903	Short-chain dehydrogenase/reductase SDR
PITC_096220	Down	−1.2749	0.0019479	Hypothetical protein
PITC_099040	Down	−2.373	0.0020095	Hypothetical protein
PITC_040750	Down	−3.1672	0.002241	Dyp-type peroxidase
PITC_015680	Down	−1.1024	0.0022453	Gtr1/RagA G protein
PITC_056190	Down	−5.0664	0.0022561	Hypothetical protein
PITC_031610	Down	−2.2617	0.0023064	AMP-dependent synthetase/ligase
PITC_050910	Down	−1.9083	0.0023575	Ammonium transporter
PITC_093440	Down	−2.1127	0.0023596	DJ-1 domain (InhA-type)
PITC_046300	Down	−1.6733	0.0026343	Glucose-methanol-choline oxidoreductase
PITC_000850	Down	−1.687	0.0026905	Hypothetical protein
PITC_092080	Down	−1.2428	0.0027033	Hypothetical protein
PITC_035000	Down	−1.9412	0.0027878	Esterase/SGNH hydrolase-type (subgroup)
PITC_045480	Down	−1.8964	0.0029376	Acyl-CoA N-acyltransferase
PITC_032640	Down	−1.3586	0.0029872	Hypothetical protein
PITC_061750	Down	−2.1924	0.0030855	Alpha-L-fucosidase
PITC_031500	Down	−1.0178	0.0031752	AMP-dependent synthetase/ligase
PITC_021750	Down	−1.1086	0.0032042	Hypothetical protein
PITC_031630	Down	−1.3971	0.0032839	Alcohol dehydrogenase/long-chain fatty
PITC_098460	Down	−1.08	0.0032839	Armadillo-like helical
PITC_061190	Down	−1.3373	0.0033105	Crotonase (core)
PITC_060020	Down	−1.3612	0.003388	Mitochondrial substrate/solute carrier
PITC_048540	Down	−1.4608	0.0034218	Major facilitator superfamily domain/general substrate transporter
PITC_004150	Down	−1.5884	0.0034742	Protein of unknown function (DUF3419)
PITC_050730	Down	−1.47	0.0034742	Hypothetical protein
PITC_053040	Down	−4.4469	0.003523	Amidase
PITC_022280	Down	−4.1206	0.0039586	Amine oxidase
PITC_048180	Down	−2.2486	0.0039595	Hypothetical protein
PITC_052730	Down	−2.8229	0.0040122	Short-chain dehydrogenase/reductase SDR
PITC_040370	Down	−1.6828	0.0040444	Hypothetical protein
PITC_037020	Down	−1.5747	0.0040608	Aldehyde dehydrogenase (N-terminal)
PITC_013070	Down	−2.0524	0.0040926	RTA-like protein
PITC_035920	Down	−1.0886	0.0042542	UDP-glucose:Glycoprotein Glucosyltransferase
PITC_070630	Down	−1.6563	0.0042547	Hypothetical protein
PITC_086850	Down	−1.6979	0.0044348	Tetratricopeptide-like helical
PITC_057140	Down	−1.4163	0.0044348	Polyketide synthase/enoylreductase
PITC_007870	Down	−1.9746	0.0044842	Ureohydrolase
PITC_083720	Down	−1.2489	0.0044842	Peroxiredoxin (AhpC-type)
PITC_097340	Down	−1.2598	0.0045146	Protein of unknown function (DUF1537)
PITC_071540	Down	−1.8746	0.0045554	Uncharacterized protein
PITC_072760	Down	−1.1035	0.0047208	YAP-binding/Alf4/Glomulin
PITC_006810	Down	−2.5838	0.0047723	Hypothetical protein
PITC_083760	Down	−1.6668	0.0049173	Major facilitator superfamily domain/general substrate transporter
PITC_005000	Down	−1.8173	0.0049944	Glycoside hydrolase family 28
