# Supplementary material for: Transcriptome analysis of fungicide-responsive gene expression profiles in two Penicillium italicum strains with different response to the sterol demethylation inhibitor (DMI) fungicide prochloraz
Source: BMC Genomics. 2020 Feb 12;21:156. doi: 10.1186/s12864-020-6564-6 (PMC7017498; doi:10.1186/s12864-020-6564-6)
Supplement: Supplementary file 9 — Additional file 9: Table S7. Summary of distribution (hit records) of 19 selected DEGs towards GO enrichments in the present 4 comparisons. [file 12864_2020_6564_MOESM9_ESM.xls]

## Sheet: Sheet1
Table S7 Summary of distribution (hit records) of 19 selected DEGs towards GO enrichments in the present 4 comparisons.
Gene name	Gene ID	Comparison	Number of DEG-included GO term(s)	GO accession (functional annotation) of the first hit in GO term-list
ABC1	PITC_032590	Pi-R (I/NI)	114	GO:0016020 (membrane)
		Pi-S (I/NI)	0	/
		I (Pi-R/Pi-S)	114	GO:0005215 (transporter activity)
		NI (Pi-R/Pi-S)	0	/
ABC2	PITC_006400	Pi-R (I/NI)	122	GO:0016020 (membrane)
		Pi-S (I/NI)	0	/
		I (Pi-R/Pi-S)	0	/
		NI (Pi-R/Pi-S)	122	GO:0055085 (transmembrane transport)
MFS1	PITC_098100	Pi-R (I/NI)	18	GO:0016020 (membrane)
		Pi-S (I/NI)	0	/
		I (Pi-R/Pi-S)	18	GO:0044765 (single-organism transport)
		NI (Pi-R/Pi-S)	18	GO:0055085 (transmembrane transport)
MFS2	PITC_012240	Pi-R (I/NI)	18	GO:0016020 (membrane)
		Pi-S (I/NI)	0	/
		I (Pi-R/Pi-S)	0	/
		NI (Pi-R/Pi-S)	18	GO:0055085 (transmembrane transport)
MFS3	PITC_056240	Pi-R (I/NI)	50	GO:0016020 (membrane)
		Pi-S (I/NI)	0	/
		I (Pi-R/Pi-S)	50	GO:0044765 (single-organism transport)
		NI (Pi-R/Pi-S)	0	/
MFS4	PITC_091150	Pi-R (I/NI)	15	GO:0016020 (membrane)
		Pi-S (I/NI)	15	GO:0044699 (single-organism process)
		I (Pi-R/Pi-S)	15	GO:0044765 (single-organism transport)
		NI (Pi-R/Pi-S)	15	GO:0055085 (transmembrane transport)
CYP51A	PITC_083360	Pi-R (I/NI)	26	GO:0020037 (heme binding)
		Pi-S (I/NI)	26	GO:0016491 (oxidoreductase activity)
		I (Pi-R/Pi-S)	0	/
		NI (Pi-R/Pi-S)	0	/
CYP51B	PITC_064600	Pi-R (I/NI)	0	/
		Pi-S (I/NI)	0	/
		I (Pi-R/Pi-S)	0	/
		NI (Pi-R/Pi-S)	0	/
CYP51C	PITC_028940	Pi-R (I/NI)	0	/
		Pi-S (I/NI)	0	/
		I (Pi-R/Pi-S)	0	/
		NI (Pi-R/Pi-S)	0	/
ERG2	PITC_020620	Pi-R (I/NI)	16	GO:0015075 (ion transmembrane transporter activity)
		Pi-S (I/NI)	16	GO:0016491 (oxidoreductase activity)
		I (Pi-R/Pi-S)	0	/
		NI (Pi-R/Pi-S)	0	/
ERG6	PITC_014340	Pi-R (I/NI)	50	GO:0032040 (small-subunit processome)
		Pi-S (I/NI)	0	/
		I (Pi-R/Pi-S)	50	GO:0003824 (catalytic activity)
		NI (Pi-R/Pi-S)	0	/
Slt2	PITC_008290	Pi-R (I/NI)	0	/
		Pi-S (I/NI)	0	/
		I (Pi-R/Pi-S)	0	/
		NI (Pi-R/Pi-S)	0	/
Mkk1	PITC_088710	Pi-R (I/NI)	46	GO:0016020 (membrane)
		Pi-S (I/NI)	0	/
		I (Pi-R/Pi-S)	46	GO:0016020 (membrane)
		NI (Pi-R/Pi-S)	0	/
Bck1	PITC_061930	Pi-R (I/NI)	0	/
		Pi-S (I/NI)	0	/
		I (Pi-R/Pi-S)	0	/
		NI (Pi-R/Pi-S)	0	/
Hog1	PITC_062470	Pi-R (I/NI)	0	/
		Pi-S (I/NI)	46	GO:0003824 (catalytic activity)
		I (Pi-R/Pi-S)	46	GO:0016020 (membrane)
		NI (Pi-R/Pi-S)	0	/
CaMK1	PITC_087700	Pi-R (I/NI)	50	GO:0016020 (membrane)
		Pi-S (I/NI)	0	/
		I (Pi-R/Pi-S)	0	/
		NI (Pi-R/Pi-S)	50	GO:0003824 (catalytic activity)
CaMK2	PITC_025800	Pi-R (I/NI)	44	GO:0003824 (catalytic activity)
		Pi-S (I/NI)	44	GO:0003824 (catalytic activity)
		I (Pi-R/Pi-S)	44	GO:0006793 (phosphorus metabolic process)
		NI (Pi-R/Pi-S)	0	/
EF-hand1	PITC_033750	Pi-R (I/NI)	6	GO:0005509 (calcium ion binding)
		Pi-S (I/NI)	0	/
		I (Pi-R/Pi-S)	6	GO:0043169 (cation binding)
		NI (Pi-R/Pi-S)	0	/
EF-hand2	PITC_036760	Pi-R (I/NI)	6	GO:0005509 (calcium ion binding)
		Pi-S (I/NI)	0	/
		I (Pi-R/Pi-S)	6	GO:0043169 (cation binding)
		NI (Pi-R/Pi-S)	0	/
