# Supplementary material for: Transcriptome analysis of fungicide-responsive gene expression profiles in two Penicillium italicum strains with different response to the sterol demethylation inhibitor (DMI) fungicide prochloraz
Source: BMC Genomics. 2020 Feb 12;21:156. doi: 10.1186/s12864-020-6564-6 (PMC7017498; doi:10.1186/s12864-020-6564-6)
Supplement: Supplementary file 10 — Additional file 10: Table S8. FPKM values of the additional 4 prochloraz-responsive unigenes in the present comparisons. [file 12864_2020_6564_MOESM10_ESM.xls]

## Sheet: Sheet1
Table S8 FPKM values of the additional 4 prochloraz-responsive unigenes in the present comparisons.
Gene name (ID)	Pi-R-NI	Pi-R-I	Pi-S-NI	Pi-S-I
CYP51B (PITC_064600)	121.39	182.133	111.47	102.858
CYP51C (PITC_028940)	0.0982154	0.280306	1.16721	0.565166
Bck1 (PITC_061930)	19.8651	35.0471	36.7647	16.8446
Slt2 (PITC_008290)	84.6615	132.501	93.0255	83.2496
