# Supplementary material for: Transcriptome analysis of fungicide-responsive gene expression profiles in two Penicillium italicum strains with different response to the sterol demethylation inhibitor (DMI) fungicide prochloraz
Source: BMC Genomics. 2020 Feb 12;21:156. doi: 10.1186/s12864-020-6564-6 (PMC7017498; doi:10.1186/s12864-020-6564-6)
Supplement: Supplementary file 13 — Additional file 13: Table S9. Comparative analysis of prochloraz-responsive gene expression profiles between the P. italicum and P. digitatum transcriptomes. [file 12864_2020_6564_MOESM13_ESM.xlsx]

## Sheet: Sheet1
Table S9 Comparative analysis of prochloraz-responsive gene expression profiles between the P. italicum and P. digitatum transcriptomes.
Gene ID in the P. italicum transcriptome	Gene name	Fold change (log2) of gene expression in the comparison below				Orthologous gene ID in the P. digitatum transcriptome reported by Liu et al. (2015)	Fold change (log2) of gene expression in the comparison below
		Pi-R (I/NI)	Pi-S (I/NI)	I (Pi-R/Pi-S)	NI (Pi-R/Pi-S)		Pd-R (I/NI)	Pd-S (I/NI)	I (Pd-R/Pd-S)	NI (Pd-R/Pd-S)
PITC_032590	ABC1	7.746	/	7.523	/	PDIG_34250m.01	/	−2.367	/	−2.172
PITC_006400	ABC2	1.393	/	/	−1.385	PDIG_00030m.01	/	/	1.818	/
PITC_098100	MFS1	3.88	/	1.838	−1.709	PDIG_68760m.01	/	/	−2.382	/
PITC_012240	MFS2	3.853	/	/	−3.011	PDIG_00830m.01	−3.072	−1.896	−7.238	−6.1
PITC_056240	MFS3	2.602	/	1.922	/	PDIG_74970m.01	/	/	/	/
PITC_091150	MFS4	2.069	−1.512	1.225	−2.336	PDIG_57780m.01	/	/	−1.315	/
PITC_083360	CYP51A	2.865	2.425	/	/	PDIG_70830m.01	/	/	−1.761	−1.992
PITC_064600	CYP51B	0.585	/	0.824	/	PDIG_14340m.01	−1.566	/	/	3.09
PITC_028940	CYP51C	1.491	−1.041	−1.029	−3.562	PDIG_85420m.01	/	/	−2.367	−1.928
PITC_027000	ERG2	2.002	/	1.422	/	PDIG_51810m.01	/	1.132	−2.796	−1.88
PITC_014340	ERG6	1.757	/	1.365	/	PDIG_67670m.01	−1.892	/	−3.173	−1.086
PITC_061930	Bck1	0.817	−1.134	1.062	−0.890	PDIG_81630m.01	/	/	/	/
PITC_088710	Mkk1	2.603	/	2.143	/	PDIG_60150m.01	−2.513	/	−2.472	/
PITC_008290	Slt2	0.647	/	0.675	/	PDIG_73290m.01	/	/	/	/
PITC_062470	Hog1	/	−1.215	1.801	/	PDIG_79560m.01	/	/	/	/
PITC_087700	CaMK1	2.402	/	/	−1.237	PDIG_69640m.01	−1.967	/	−1.828	/
PITC_025800	CaMK2	1.138	−1.752	2.578	/	PDIG_62170m.01	−1.814	/	−2.407	/
PITC_033750	EF-hand1	1.51	/	1.543	/	PDIG_37110m.01	/	/	/	/
PITC_036760	EF-hand2	−1.814	/	−1.504	/	PDIG_35240m.01	/	/	−1.095	/
Note: the slash ‘/’ indicates the unfeasibility to generate log2(fold change) when the DEG is not included in the comparison. The P. digitatum strains HS-F6 (prochloraz-resistant) and HS-E3 (prochloraz-sensitive) in Liu et al. (2015) are renamed in the table as Pd-R and Pd-S, respectively.
